# Supplementary material for: MiFoDB, a workflow for microbial food metagenomic characterization, enables high-resolution analysis of fermented food microbial dynamics
Source: mSystems. 2025 Aug 19;10(9):e00141-25. doi: 10.1128/msystems.00141-25 (PMC12456020; doi:10.1128/msystems.00141-25)
Supplement: Supplemental Tables — Tables S1 to S10. [file msystems.00141-25-s0002.xlsx]

## Sheet: Supplementary Table 1
#Supplementary Table 1: Samples sequenced in this study
Sample_ID	Sample Description	Substrate Category	Source Country	Producer/Source	Community assembly	Sequencing	Sequencing_run
EBC_009	Goat Kefir 0h	dairy	California, United States of America	Hannah Wastyk	Kefir grains; gifted	UCSD	kefir_20220616
EBC_010	Goat Kefir 3h	dairy	California, United States of America	Hannah Wastyk	Kefir grains; gifted	UCSD	kefir_20220616
EBC_011	Goat Kefir 6h	dairy	California, United States of America	Hannah Wastyk	Kefir grains; gifted	UCSD	kefir_20220616
EBC_012	Goat Kefir 9h	dairy	California, United States of America	Hannah Wastyk	Kefir grains; gifted	UCSD	kefir_20220616
EBC_013	Goat Kefir 12h	dairy	California, United States of America	Hannah Wastyk	Kefir grains; gifted	UCSD	kefir_20220616
EBC_015	Goat Kefir 17h	dairy	California, United States of America	Hannah Wastyk	Kefir grains; gifted	UCSD	kefir_20220616
EBC_016	Goat Kefir 19h	dairy	California, United States of America	Hannah Wastyk	Kefir grains; gifted	UCSD	kefir_20220616
EBC_017	Goat Kefir 21h	dairy	California, United States of America	Hannah Wastyk	Kefir grains; gifted	UCSD	kefir_20220616
EBC_018	Goat Kefir 23h	dairy	California, United States of America	Hannah Wastyk	Kefir grains; gifted	UCSD	kefir_20220616
EBC_019	Goat Kefir 25h	dairy	California, United States of America	Hannah Wastyk	Kefir grains; gifted	UCSD	kefir_20220616
EBC_020	Goat Kefir 30h	dairy	California, United States of America	Hannah Wastyk	Kefir grains; gifted	UCSD	kefir_20220616
EBC_021	Goat Kefir 35h	dairy	California, United States of America	Hannah Wastyk	Kefir grains; gifted	UCSD	kefir_20220616
EBC_022	Goat Kefir 40h	dairy	California, United States of America	Hannah Wastyk	Kefir grains; gifted	UCSD	kefir_20220616
EBC_023	Goat Kefir 50h	dairy	California, United States of America	Hannah Wastyk	Kefir grains; gifted	UCSD	kefir_20220616
EBC_024	Goat Kefir 60h	dairy	California, United States of America	Hannah Wastyk	Kefir grains; gifted	UCSD	kefir_20220616
EBC_025	Stagiaire pink wine pellet	fruit	California, United States of America	Brent Mayeaux	Spontaneous fermentation	UCSD	kefir_20220616
EBC_026	Stagiaire pink wine supernatant	fruit	California, United States of America	Brent Mayeaux	Spontaneous fermentation	UCSD	kefir_20220616
EBC_027	Stagiaire white wine pellet	fruit	California, United States of America	Brent Mayeaux	Spontaneous fermentation	UCSD	kefir_20220616
EBC_028	Stagiaire white wine supernatant	fruit	California, United States of America	Brent Mayeaux	Spontaneous fermentation	UCSD	kefir_20220616
EBC_029	Alimentari Aurora wild leek capers	vegetable	California, United States of America	Dario Barbone	Spontaneous fermentation	UCSD	kefir_20220616
EBC_030	Alimentari Aurora red kraut solid	vegetable	California, United States of America	Dario Barbone	Spontaneous fermentation	UCSD	kefir_20220616
EBC_031	Alimentari Aurora red kraut brine	vegetable	California, United States of America	Dario Barbone	Spontaneous fermentation	UCSD	kefir_20220616
EBC_032	Ruby wine pellet	fruit	California, United States of America	Ruby Wines	Spontaneous fermentation	UCSD	kefir_20220616
EBC_033	Ruby wine supernatant	fruit	California, United States of America	Ruby Wines	Spontaneous fermentation	UCSD	kefir_20220616
EBC_034	Stagiaire scales and arpeggios supernatant	fruit	California, United States of America	Brent Mayeaux	Spontaneous fermentation	UCSD	kefir_20220616
EBC_035	Stagiaire SB cider	fruit	California, United States of America	Brent Mayeaux	Spontaneous fermentation	UCSD	kefir_20220616
EBC_036	Stagiaire rtp	fruit	California, United States of America	Brent Mayeaux	Spontaneous fermentation	UCSD	kefir_20220616
EBC_037	Stagiaire SB top 1	fruit	California, United States of America	Brent Mayeaux	Spontaneous fermentation	UCSD	kefir_20220616
EBC_038	Stagiaire SB top 2	fruit	California, United States of America	Brent Mayeaux	Spontaneous fermentation	UCSD	kefir_20220616
EBC_040	Queens Water Kimchi	vegetable	California, United States of America	Clara Lee	Spontaneous fermentation	UCSD	kefir_20220616
EBC_080	reddish mold on mao dofu	tofu	Liberty, Tennessee	Mara King	Starter of Monascus purpureus (source unknown) and Actinomucor elegans (sourced from Taiwan)	UCSD	katz_01232023
EBC_081	tofuru #1 with special sauce 4/21/19	tofu	Liberty, Tennessee	Sandor Katz	Starter of Monascus purpureus (source unknown) and Actinomucor elegans (sourced from Taiwan)	UCSD	katz_01232023
EBC_082	furu 10/20	tofu	Liberty, Tennessee	Sandor Katz	Starter of Monascus purpureus (source unknown) and Actinomucor elegans (sourced from Taiwan)	UCSD	katz_01232023
EBC_083	tofuru /03	tofu	Liberty, Tennessee	Sandor Katz	Starter of Monascus purpureus (source unknown) and Actinomucor elegans (sourced from Taiwan)	UCSD	katz_01232023
EBC_084	shoyu 2019	soy	Liberty, Tennessee	Sandor Katz	Starter of Aspergillus oryzae (source unknown)	UCSD	katz_01232023
EBC_085	brioche miso	soy	Antwerp, Belgium	Natalie Schrauwen	Starter of Aspergillus oryzae (source unknown)	UCSD	katz_01232023
EBC_086	raw potato kimchi	vegetable	Montana, United States of America	Laura Krum	Spontaneous fermentation	UCSD	katz_01232023
EBC_087	pikliz 2021	vegetable	Montana, United States of America	Laura Krum	Spontaneous fermentation	UCSD	katz_01232023
EBC_088	Burma natto	soy	Burma	Sandor Katz	Spontaneous fermentation	UCSD	katz_01232023
EBC_089	Dawadawa	soy	Nigeria	Sandor Katz	Spontaneous fermentation	UCSD	katz_01232023
EBC_090	Lacto-fermented Elderberry capers	vegetable	Antwerp, Belgium	Natalie Schrauwen	Spontaneous fermentation	UCSD	katz_01232023
EBC_091	Superior Qu	wheat	Colorado, United States of America	Mara King	Spontaneous fermentation	UCSD	katz_01232023
EBC_092	Radish kraut	vegetable	Tennessee, United States of America	Sandor Katz	Spontaneous fermentation	UCSD	katz_01232023
EBC_093	Doubanjang october/november 2019	soy	Tennessee, United States of America	Sandor Katz and Mara King	Starter of Aspergillus oryzae (source unknown)	UCSD	katz_01232023
EBC_094	yeast miso	soy	Antwerp, Belgium	Natalie Schrauwen	Starter of Aspergillus oryzae (source unknown)	UCSD	katz_01232023
EBC_095	daikon kasuzuke	vegetable	Colorado, United States of America	Mara King	Spontaneous fermentation	UCSD	katz_01232023
EBC_096	Cinsoy Shoyu mother 2/28/21	soy	Ohio, United States of America	Richard Shover	Starter from previous backslop, original starter unknown	Biohub	kimchi_01232023
EBC_097	Cinsoy tamari mother 4/29/2021	soy	Ohio, United States of America	Richard Shover	Starter from previous backslop, original starter unknown	Biohub	kimchi_01232023
EBC_098	Cinsoy S-21-V1 12/30/21	soy	Ohio, United States of America	Richard Shover	Starter from previous backslop, original starter unknown	Biohub	kimchi_01232023
EBC_099	Cinsoy S-22-P1 12/30/21	soy	Ohio, United States of America	Richard Shover	Starter from previous backslop, original starter unknown	Biohub	kimchi_01232023
EBC_100	Volcano Kimchi Gochujang, no sugar, 1.5 year	vegetable	California, United States of America	Aruna Lee	Spontaneous fermentation	Biohub	kimchi_01232023
EBC_101	Volcano Kimchi 10/4/2022 Jicama Kimchi	vegetable	California, United States of America	Aruna Lee	Spontaneous fermentation	Biohub	kimchi_01232023
EBC_102	Volcano Kimchi Bok choi fermented 8/31-9/02, 2022	vegetable	California, United States of America	Aruna Lee	Spontaneous fermentation	Biohub	kimchi_01232023
EBC_103	Volcano Kimchi Red mustard kimchi, July 21, 2022	vegetable	California, United States of America	Aruna Lee	Spontaneous fermentation	Biohub	kimchi_01232023
EBC_104	Volcano Kimchi Turmeric + moringa, Sept 2021	vegetable	California, United States of America	Aruna Lee	Spontaneous fermentation	Biohub	kimchi_01232023
EBC_105	Volcano Kimchi Smokeshow fermented for 8/31-9/02, 2022	vegetable	California, United States of America	Aruna Lee	Spontaneous fermentation	Biohub	kimchi_01232023
EBC_106	Volcano Kimchi 10/4/2022 Napa	vegetable	California, United States of America	Aruna Lee	Spontaneous fermentation	Biohub	kimchi_01232023
EBC_107	Volcano Kimchi 10/4/2022 Green cabbage	vegetable	California, United States of America	Aruna Lee	Spontaneous fermentation	Biohub	kimchi_01232023
EBC_108	Crauti Abete	vegetable	Trentino, Italy	Lorenzo Campedelli, Ignazio Benedetti	Spontaneous fermentation	Biohub	kimchi_01232023
EBC_109	Volcano Kimchi Smokeshow Jar	vegetable	California, United States of America	Aruna Lee	Spontaneous fermentation	Biohub	kimchi_01232023
EBC_110	Larger cheese wheel, mouldy (very smelly!) from Cody Reiss	dairy	California, United States of America	Cody Reiss	Spontaneous fermentation	Biohub	kimchi_01232023
EBC_111	Pink small cheese (very smelly!) from Cody Reiss	dairy	California, United States of America	Cody Reiss	Spontaneous fermentation	Biohub	kimchi_01232023
EBC_112	Agria pdc	fruit	Washington, United States of America	Adam Strozyk, Will Tospern, Claire Clayton	Spontaneous fermentation	Biohub	kimchi_01232023
EBC_113	Mad ange pdc	fruit	Washington, United States of America	Adam Strozyk, Will Tospern, Claire Clayton	Spontaneous fermentation	Biohub	kimchi_01232023
EBC_114	Agria natty (initial)	fruit	Washington, United States of America	Adam Strozyk, Will Tospern, Claire Clayton	Spontaneous fermentation	Biohub	kimchi_01232023
EBC_133	Queens SF Mukeunji 6/18/22	vegetable	California, United States of America	Clara Lee	Spontaneous fermentation	UCSD	veggie_07102023
EBC_134	Queens SF Lacto Ferm Serrano 9/18/2022	vegetable	California, United States of America	Clara Lee	Spontaneous fermentation	UCSD	veggie_07102023
EBC_135	Queens SF Lacto Ferm 4% Yellow Peach 8/26/21	vegetable	California, United States of America	Clara Lee	Spontaneous fermentation	UCSD	veggie_07102023
EBC_136	Queens SF Fennel Kimchi 7/24/2022	vegetable	California, United States of America	Clara Lee	Spontaneous fermentation	UCSD	veggie_07102023
EBC_137	Sauerkraut Starter 0h	vegetable	California, United States of America	Elisa Caffrey	Spontaneous fermentation	UCSD	veggie_07102023
EBC_138	Wild Sauerkraut 0d	vegetable	California, United States of America	Elisa Caffrey	Spontaneous fermentation	UCSD	veggie_07102023
EBC_139	Seeded Sauerkraut 96h	vegetable	California, United States of America	Elisa Caffrey	Spontaneous fermentation	UCSD	veggie_07102023
EBC_140	Wild Sauerkraut 96h	vegetable	California, United States of America	Elisa Caffrey	Spontaneous fermentation	UCSD	veggie_07102023
EBC_141	Seeded Sauerkraut 21d	vegetable	California, United States of America	Elisa Caffrey	Spontaneous fermentation	UCSD	veggie_07102023
EBC_142	Wild Sauekraut 21d	vegetable	California, United States of America	Elisa Caffrey	Spontaneous fermentation	UCSD	veggie_07102023
EBC_143	Red Sauerkraut 0h	vegetable	California, United States of America	Elisa Caffrey	Spontaneous fermentation	UCSD	veggie_07102023
EBC_144	Red Sauerkraut 96h	vegetable	California, United States of America	Elisa Caffrey	Spontaneous fermentation	UCSD	veggie_07102023
EBC_145	Red Sauerkraut 21d	vegetable	California, United States of America	Elisa Caffrey	Spontaneous fermentation	UCSD	veggie_07102023
EBC_146	Curtido 0h	vegetable	California, United States of America	Elisa Caffrey	Spontaneous fermentation	UCSD	veggie_07102023
EBC_147	Curtido 96h	vegetable	California, United States of America	Elisa Caffrey	Spontaneous fermentation	UCSD	veggie_07102023
EBC_148	Curtido 7d	vegetable	California, United States of America	Elisa Caffrey	Spontaneous fermentation	UCSD	veggie_07102023
SEM_40_S57	Kimchi brine T0	vegetable	California, United States of America	Elisa Caffrey and Hannah Wastyk	Spontaneous fermentation	UCSD	pilot_05292023
SEM_41_S58	Kimchi brine TF	vegetable	California, United States of America	Elisa Caffrey and Hannah Wastyk	Spontaneous fermentation	UCSD	pilot_05292023
SEM_42_S59	Kimchi solid T0	vegetable	California, United States of America	Elisa Caffrey and Hannah Wastyk	Spontaneous fermentation	UCSD	pilot_05292023
SEM_43_S60	Kimchi solid TF	vegetable	California, United States of America	Elisa Caffrey and Hannah Wastyk	Spontaneous fermentation	UCSD	pilot_05292023
SEM_44_S61	Tempeh T0	soy	California, United States of America	Macklin Casnoff	Spontaneous fermentation	UCSD	pilot_05292023
SEM_45_S62	Tempeh TF	soy	California, United States of America	Macklin Casnoff	Spontaneous fermentation	UCSD	pilot_05292023
SEM_46_S63	Viili T0	dairy	California, United States of America	Elisa Caffrey	Spontaneous fermentation	UCSD	pilot_05292023
SEM_47_S64	Viili TF	dairy	California, United States of America	Elisa Caffrey	Starter from previous backslop purchased from AnythingHealthyLLC, California	UCSD	pilot_05292023

## Sheet: Supplementary Table 2
#Supplementary Table 2: Complete list of MAGs and reference genome input (Figure 1c; orange box)
file_name	genome	original_location	renamed_location	source	assembly	accession	sample	substrate	country	origin	assign	completeness	contamination
C-03.bin.1.fa	C-03.bin.1	/home/ecaffrey/user_data/MiFoDB_2023/input_beta/public_databases_v2/Kothe_2021_v2/C-03.bin.1.fa	/home/ecaffrey/user_data/MiFoDB_2023/input_beta/public_databases_v2_renamed/C-03.bin.1.fa	Kothe et al. 2021	MAG	NA	raw canastra cheese	dairy	Brazil	Minas Gerais, Brazil	prokaryote	99.25	0.38
C-03.Ssa-BR.fa	C-03.Ssa-BR	/home/ecaffrey/user_data/MiFoDB_2023/input_beta/public_databases_v2/Kothe_2021_v2/C-03.Ssa-BR.fa	/home/ecaffrey/user_data/MiFoDB_2023/input_beta/public_databases_v2_renamed/C-03.Ssa-BR.fa	Kothe et al. 2021	MAG	NA	raw canastra cheese	dairy	Brazil	Minas Gerais, Brazil	prokaryote	97.97	1.1
C-10.bin.1.fa	C-10.bin.1	/home/ecaffrey/user_data/MiFoDB_2023/input_beta/public_databases_v2/Kothe_2021_v2/C-10.bin.1.fa	/home/ecaffrey/user_data/MiFoDB_2023/input_beta/public_databases_v2_renamed/C-10.bin.1.fa	Kothe et al. 2021	MAG	NA	raw araxa cheese	dairy	Brazil	Minas Gerais, Brazil	prokaryote	99.62	0
C-10.bin.2.fa	C-10.bin.2	/home/ecaffrey/user_data/MiFoDB_2023/input_beta/public_databases_v2/Kothe_2021_v2/C-10.bin.2.fa	/home/ecaffrey/user_data/MiFoDB_2023/input_beta/public_databases_v2_renamed/C-10.bin.2.fa	Kothe et al. 2021	MAG	NA	raw araxa cheese	dairy	Brazil	Minas Gerais, Brazil	prokaryote	95.58	4.98
C-10.Sii-BR.fa	C-10.Sii-BR	/home/ecaffrey/user_data/MiFoDB_2023/input_beta/public_databases_v2/Kothe_2021_v2/C-10.Sii-BR.fa	/home/ecaffrey/user_data/MiFoDB_2023/input_beta/public_databases_v2_renamed/C-10.Sii-BR.fa	Kothe et al. 2021	MAG	NA	raw araxa cheese	dairy	Brazil	Minas Gerais, Brazil	prokaryote	98	2.06
C-13.bin.2.fa	C-13.bin.2	/home/ecaffrey/user_data/MiFoDB_2023/input_beta/public_databases_v2/Kothe_2021_v2/C-13.bin.2.fa	/home/ecaffrey/user_data/MiFoDB_2023/input_beta/public_databases_v2_renamed/C-13.bin.2.fa	Kothe et al. 2021	MAG	NA	raw serro cheese	dairy	Brazil	Minas Gerais, Brazil	prokaryote	99.62	0
C-15.Sth-BR.fa	C-15.Sth-BR	/home/ecaffrey/user_data/MiFoDB_2023/input_beta/public_databases_v2/Kothe_2021_v2/C-15.Sth-BR.fa	/home/ecaffrey/user_data/MiFoDB_2023/input_beta/public_databases_v2_renamed/C-15.Sth-BR.fa	Kothe et al. 2021	MAG	NA	raw colonial cheese	dairy	Brazil	Rio Grande do Sul and Santa Catarina, Brazil	prokaryote	94.09	1.72
C-18.Sth-BR.fa	C-18.Sth-BR	/home/ecaffrey/user_data/MiFoDB_2023/input_beta/public_databases_v2/Kothe_2021_v2/C-18.Sth-BR.fa	/home/ecaffrey/user_data/MiFoDB_2023/input_beta/public_databases_v2_renamed/C-18.Sth-BR.fa	Kothe et al. 2021	MAG	NA	raw colonial cheese	dairy	Brazil	Rio Grande do Sul and Santa Catarina, Brazil	prokaryote	99.42	0.57
C-20.Sth-BR.fa	C-20.Sth-BR	/home/ecaffrey/user_data/MiFoDB_2023/input_beta/public_databases_v2/Kothe_2021_v2/C-20.Sth-BR.fa	/home/ecaffrey/user_data/MiFoDB_2023/input_beta/public_databases_v2_renamed/C-20.Sth-BR.fa	Kothe et al. 2021	MAG	NA	raw serrano cheese	dairy	Brazil	Rio Grande do Sul and Santa Catarina, Brazil	prokaryote	83.34	1.18
C-R02.bin.1.fa	C-R02.bin.1	/home/ecaffrey/user_data/MiFoDB_2023/input_beta/public_databases_v2/Kothe_2021_v2/C-R02.bin.1.fa	/home/ecaffrey/user_data/MiFoDB_2023/input_beta/public_databases_v2_renamed/C-R02.bin.1.fa	Kothe et al. 2021	MAG	NA	raw canastra cheese	dairy	Brazil	Minas Gerais, Brazil	prokaryote	92.75	1.03
C-R02.bin.10.fa	C-R02.bin.10	/home/ecaffrey/user_data/MiFoDB_2023/input_beta/public_databases_v2/Kothe_2021_v2/C-R02.bin.10.fa	/home/ecaffrey/user_data/MiFoDB_2023/input_beta/public_databases_v2_renamed/C-R02.bin.10.fa	Kothe et al. 2021	MAG	NA	raw canastra cheese	dairy	Brazil	Minas Gerais, Brazil	prokaryote	97.82	1.95
C-R02.bin.5.fa	C-R02.bin.5	/home/ecaffrey/user_data/MiFoDB_2023/input_beta/public_databases_v2/Kothe_2021_v2/C-R02.bin.5.fa	/home/ecaffrey/user_data/MiFoDB_2023/input_beta/public_databases_v2_renamed/C-R02.bin.5.fa	Kothe et al. 2021	MAG	NA	raw canastra cheese	dairy	Brazil	Minas Gerais, Brazil	prokaryote	94.48	0.95
C-R02.bin.7.fa	C-R02.bin.7	/home/ecaffrey/user_data/MiFoDB_2023/input_beta/public_databases_v2/Kothe_2021_v2/C-R02.bin.7.fa	/home/ecaffrey/user_data/MiFoDB_2023/input_beta/public_databases_v2_renamed/C-R02.bin.7.fa	Kothe et al. 2021	MAG	NA	raw canastra cheese	dairy	Brazil	Minas Gerais, Brazil	prokaryote	100	0.53
C-R02.bin.8.fa	C-R02.bin.8	/home/ecaffrey/user_data/MiFoDB_2023/input_beta/public_databases_v2/Kothe_2021_v2/C-R02.bin.8.fa	/home/ecaffrey/user_data/MiFoDB_2023/input_beta/public_databases_v2_renamed/C-R02.bin.8.fa	Kothe et al. 2021	MAG	NA	raw canastra cheese	dairy	Brazil	Minas Gerais, Brazil	eukaryote	98.76	0
C-R02.bin.9.fa	C-R02.bin.9	/home/ecaffrey/user_data/MiFoDB_2023/input_beta/public_databases_v2/Kothe_2021_v2/C-R02.bin.9.fa	/home/ecaffrey/user_data/MiFoDB_2023/input_beta/public_databases_v2_renamed/C-R02.bin.9.fa	Kothe et al. 2021	MAG	NA	raw canastra cheese	dairy	Brazil	Minas Gerais, Brazil	prokaryote	90.71	1.54
C-R03.bin.1.fa	C-R03.bin.1	/home/ecaffrey/user_data/MiFoDB_2023/input_beta/public_databases_v2/Kothe_2021_v2/C-R03.bin.1.fa	/home/ecaffrey/user_data/MiFoDB_2023/input_beta/public_databases_v2_renamed/C-R03.bin.1.fa	Kothe et al. 2021	MAG	NA	raw canastra cheese	dairy	Brazil	Minas Gerais, Brazil	eukaryote	96.27	0
C-R03.bin.3.fa	C-R03.bin.3	/home/ecaffrey/user_data/MiFoDB_2023/input_beta/public_databases_v2/Kothe_2021_v2/C-R03.bin.3.fa	/home/ecaffrey/user_data/MiFoDB_2023/input_beta/public_databases_v2_renamed/C-R03.bin.3.fa	Kothe et al. 2021	MAG	NA	raw canastra cheese	dairy	Brazil	Minas Gerais, Brazil	eukaryote	95.24	0.21
C-R03.bin.6.fa	C-R03.bin.6	/home/ecaffrey/user_data/MiFoDB_2023/input_beta/public_databases_v2/Kothe_2021_v2/C-R03.bin.6.fa	/home/ecaffrey/user_data/MiFoDB_2023/input_beta/public_databases_v2_renamed/C-R03.bin.6.fa	Kothe et al. 2021	MAG	NA	raw canastra cheese	dairy	Brazil	Minas Gerais, Brazil	prokaryote	97.07	0.5
C-R03.bin.7.fa	C-R03.bin.7	/home/ecaffrey/user_data/MiFoDB_2023/input_beta/public_databases_v2/Kothe_2021_v2/C-R03.bin.7.fa	/home/ecaffrey/user_data/MiFoDB_2023/input_beta/public_databases_v2_renamed/C-R03.bin.7.fa	Kothe et al. 2021	MAG	NA	raw canastra cheese	dairy	Brazil	Minas Gerais, Brazil	prokaryote	98.91	0
C-R04.bin.1.fa	C-R04.bin.1	/home/ecaffrey/user_data/MiFoDB_2023/input_beta/public_databases_v2/Kothe_2021_v2/C-R04.bin.1.fa	/home/ecaffrey/user_data/MiFoDB_2023/input_beta/public_databases_v2_renamed/C-R04.bin.1.fa	Kothe et al. 2021	MAG	NA	raw canastra cheese	dairy	Brazil	Minas Gerais, Brazil	prokaryote	94.72	0
C-R04.bin.2.fa	C-R04.bin.2	/home/ecaffrey/user_data/MiFoDB_2023/input_beta/public_databases_v2/Kothe_2021_v2/C-R04.bin.2.fa	/home/ecaffrey/user_data/MiFoDB_2023/input_beta/public_databases_v2_renamed/C-R04.bin.2.fa	Kothe et al. 2021	MAG	NA	raw canastra cheese	dairy	Brazil	Minas Gerais, Brazil	eukaryote	81.99	0
C-R04.bin.3.fa	C-R04.bin.3	/home/ecaffrey/user_data/MiFoDB_2023/input_beta/public_databases_v2/Kothe_2021_v2/C-R04.bin.3.fa	/home/ecaffrey/user_data/MiFoDB_2023/input_beta/public_databases_v2_renamed/C-R04.bin.3.fa	Kothe et al. 2021	MAG	NA	raw canastra cheese	dairy	Brazil	Minas Gerais, Brazil	eukaryote	96.89	0.62
C-R04.bin.7.fa	C-R04.bin.7	/home/ecaffrey/user_data/MiFoDB_2023/input_beta/public_databases_v2/Kothe_2021_v2/C-R04.bin.7.fa	/home/ecaffrey/user_data/MiFoDB_2023/input_beta/public_databases_v2_renamed/C-R04.bin.7.fa	Kothe et al. 2021	MAG	NA	raw canastra cheese	dairy	Brazil	Minas Gerais, Brazil	prokaryote	98.89	0
C-R04.bin.8.fa	C-R04.bin.8	/home/ecaffrey/user_data/MiFoDB_2023/input_beta/public_databases_v2/Kothe_2021_v2/C-R04.bin.8.fa	/home/ecaffrey/user_data/MiFoDB_2023/input_beta/public_databases_v2_renamed/C-R04.bin.8.fa	Kothe et al. 2021	MAG	NA	raw canastra cheese	dairy	Brazil	Minas Gerais, Brazil	prokaryote	96.17	0.5
C-R06.bin.10.fa	C-R06.bin.10	/home/ecaffrey/user_data/MiFoDB_2023/input_beta/public_databases_v2/Kothe_2021_v2/C-R06.bin.10.fa	/home/ecaffrey/user_data/MiFoDB_2023/input_beta/public_databases_v2_renamed/C-R06.bin.10.fa	Kothe et al. 2021	MAG	NA	raw araxa cheese	dairy	Brazil	Minas Gerais, Brazil	prokaryote	91.62	1.35
C-R06.bin.11.fa	C-R06.bin.11	/home/ecaffrey/user_data/MiFoDB_2023/input_beta/public_databases_v2/Kothe_2021_v2/C-R06.bin.11.fa	/home/ecaffrey/user_data/MiFoDB_2023/input_beta/public_databases_v2_renamed/C-R06.bin.11.fa	Kothe et al. 2021	MAG	NA	raw araxa cheese	dairy	Brazil	Minas Gerais, Brazil	prokaryote	90.95	0
C-R06.bin.12.fa	C-R06.bin.12	/home/ecaffrey/user_data/MiFoDB_2023/input_beta/public_databases_v2/Kothe_2021_v2/C-R06.bin.12.fa	/home/ecaffrey/user_data/MiFoDB_2023/input_beta/public_databases_v2_renamed/C-R06.bin.12.fa	Kothe et al. 2021	MAG	NA	raw araxa cheese	dairy	Brazil	Minas Gerais, Brazil	prokaryote	100	0.64
C-R06.bin.4.fa	C-R06.bin.4	/home/ecaffrey/user_data/MiFoDB_2023/input_beta/public_databases_v2/Kothe_2021_v2/C-R06.bin.4.fa	/home/ecaffrey/user_data/MiFoDB_2023/input_beta/public_databases_v2_renamed/C-R06.bin.4.fa	Kothe et al. 2021	MAG	NA	raw araxa cheese	dairy	Brazil	Minas Gerais, Brazil	prokaryote	98.47	4.17
C-R06.bin.5.fa	C-R06.bin.5	/home/ecaffrey/user_data/MiFoDB_2023/input_beta/public_databases_v2/Kothe_2021_v2/C-R06.bin.5.fa	/home/ecaffrey/user_data/MiFoDB_2023/input_beta/public_databases_v2_renamed/C-R06.bin.5.fa	Kothe et al. 2021	MAG	NA	raw araxa cheese	dairy	Brazil	Minas Gerais, Brazil	prokaryote	97.21	7.21
C-R06.bin.7.fa	C-R06.bin.7	/home/ecaffrey/user_data/MiFoDB_2023/input_beta/public_databases_v2/Kothe_2021_v2/C-R06.bin.7.fa	/home/ecaffrey/user_data/MiFoDB_2023/input_beta/public_databases_v2_renamed/C-R06.bin.7.fa	Kothe et al. 2021	MAG	NA	raw araxa cheese	dairy	Brazil	Minas Gerais, Brazil	prokaryote	94.43	4.92
C-R06.bin.8.fa	C-R06.bin.8	/home/ecaffrey/user_data/MiFoDB_2023/input_beta/public_databases_v2/Kothe_2021_v2/C-R06.bin.8.fa	/home/ecaffrey/user_data/MiFoDB_2023/input_beta/public_databases_v2_renamed/C-R06.bin.8.fa	Kothe et al. 2021	MAG	NA	raw araxa cheese	dairy	Brazil	Minas Gerais, Brazil	eukaryote	94.82	9.73
C-R06.bin.9.fa	C-R06.bin.9	/home/ecaffrey/user_data/MiFoDB_2023/input_beta/public_databases_v2/Kothe_2021_v2/C-R06.bin.9.fa	/home/ecaffrey/user_data/MiFoDB_2023/input_beta/public_databases_v2_renamed/C-R06.bin.9.fa	Kothe et al. 2021	MAG	NA	raw araxa cheese	dairy	Brazil	Minas Gerais, Brazil	prokaryote	92.5	3.2
C-R07.bin.11.fa	C-R07.bin.11	/home/ecaffrey/user_data/MiFoDB_2023/input_beta/public_databases_v2/Kothe_2021_v2/C-R07.bin.11.fa	/home/ecaffrey/user_data/MiFoDB_2023/input_beta/public_databases_v2_renamed/C-R07.bin.11.fa	Kothe et al. 2021	MAG	NA	raw araxa cheese	dairy	Brazil	Minas Gerais, Brazil	prokaryote	97.97	0.9
C-R07.bin.2.fa	C-R07.bin.2	/home/ecaffrey/user_data/MiFoDB_2023/input_beta/public_databases_v2/Kothe_2021_v2/C-R07.bin.2.fa	/home/ecaffrey/user_data/MiFoDB_2023/input_beta/public_databases_v2_renamed/C-R07.bin.2.fa	Kothe et al. 2021	MAG	NA	raw araxa cheese	dairy	Brazil	Minas Gerais, Brazil	eukaryote	82.4	0
C-R07.bin.3.fa	C-R07.bin.3	/home/ecaffrey/user_data/MiFoDB_2023/input_beta/public_databases_v2/Kothe_2021_v2/C-R07.bin.3.fa	/home/ecaffrey/user_data/MiFoDB_2023/input_beta/public_databases_v2_renamed/C-R07.bin.3.fa	Kothe et al. 2021	MAG	NA	raw araxa cheese	dairy	Brazil	Minas Gerais, Brazil	prokaryote	94.72	0
C-R07.bin.4.fa	C-R07.bin.4	/home/ecaffrey/user_data/MiFoDB_2023/input_beta/public_databases_v2/Kothe_2021_v2/C-R07.bin.4.fa	/home/ecaffrey/user_data/MiFoDB_2023/input_beta/public_databases_v2_renamed/C-R07.bin.4.fa	Kothe et al. 2021	MAG	NA	raw araxa cheese	dairy	Brazil	Minas Gerais, Brazil	eukaryote	98.96	0.21
C-R07.bin.7.fa	C-R07.bin.7	/home/ecaffrey/user_data/MiFoDB_2023/input_beta/public_databases_v2/Kothe_2021_v2/C-R07.bin.7.fa	/home/ecaffrey/user_data/MiFoDB_2023/input_beta/public_databases_v2_renamed/C-R07.bin.7.fa	Kothe et al. 2021	MAG	NA	raw araxa cheese	dairy	Brazil	Minas Gerais, Brazil	prokaryote	99.44	0
C-R07.bin.8.fa	C-R07.bin.8	/home/ecaffrey/user_data/MiFoDB_2023/input_beta/public_databases_v2/Kothe_2021_v2/C-R07.bin.8.fa	/home/ecaffrey/user_data/MiFoDB_2023/input_beta/public_databases_v2_renamed/C-R07.bin.8.fa	Kothe et al. 2021	MAG	NA	raw araxa cheese	dairy	Brazil	Minas Gerais, Brazil	prokaryote	98.19	2.34
C-R09.bin.10.fa	C-R09.bin.10	/home/ecaffrey/user_data/MiFoDB_2023/input_beta/public_databases_v2/Kothe_2021_v2/C-R09.bin.10.fa	/home/ecaffrey/user_data/MiFoDB_2023/input_beta/public_databases_v2_renamed/C-R09.bin.10.fa	Kothe et al. 2021	MAG	NA	raw araxa cheese	dairy	Brazil	Minas Gerais, Brazil	prokaryote	96.6	2.17
C-R09.bin.11.fa	C-R09.bin.11	/home/ecaffrey/user_data/MiFoDB_2023/input_beta/public_databases_v2/Kothe_2021_v2/C-R09.bin.11.fa	/home/ecaffrey/user_data/MiFoDB_2023/input_beta/public_databases_v2_renamed/C-R09.bin.11.fa	Kothe et al. 2021	MAG	NA	raw araxa cheese	dairy	Brazil	Minas Gerais, Brazil	prokaryote	94.16	1.09
C-R09.bin.3.fa	C-R09.bin.3	/home/ecaffrey/user_data/MiFoDB_2023/input_beta/public_databases_v2/Kothe_2021_v2/C-R09.bin.3.fa	/home/ecaffrey/user_data/MiFoDB_2023/input_beta/public_databases_v2_renamed/C-R09.bin.3.fa	Kothe et al. 2021	MAG	NA	raw araxa cheese	dairy	Brazil	Minas Gerais, Brazil	prokaryote	96.17	0.68
C-R09.bin.5.fa	C-R09.bin.5	/home/ecaffrey/user_data/MiFoDB_2023/input_beta/public_databases_v2/Kothe_2021_v2/C-R09.bin.5.fa	/home/ecaffrey/user_data/MiFoDB_2023/input_beta/public_databases_v2_renamed/C-R09.bin.5.fa	Kothe et al. 2021	MAG	NA	raw araxa cheese	dairy	Brazil	Minas Gerais, Brazil	prokaryote	100	0
C-R09.bin.6.fa	C-R09.bin.6	/home/ecaffrey/user_data/MiFoDB_2023/input_beta/public_databases_v2/Kothe_2021_v2/C-R09.bin.6.fa	/home/ecaffrey/user_data/MiFoDB_2023/input_beta/public_databases_v2_renamed/C-R09.bin.6.fa	Kothe et al. 2021	MAG	NA	raw araxa cheese	dairy	Brazil	Minas Gerais, Brazil	prokaryote	96.4	0.65
C-R09.bin.8.fa	C-R09.bin.8	/home/ecaffrey/user_data/MiFoDB_2023/input_beta/public_databases_v2/Kothe_2021_v2/C-R09.bin.8.fa	/home/ecaffrey/user_data/MiFoDB_2023/input_beta/public_databases_v2_renamed/C-R09.bin.8.fa	Kothe et al. 2021	MAG	NA	raw araxa cheese	dairy	Brazil	Minas Gerais, Brazil	prokaryote	98.89	0
C-R09.bin.9.fa	C-R09.bin.9	/home/ecaffrey/user_data/MiFoDB_2023/input_beta/public_databases_v2/Kothe_2021_v2/C-R09.bin.9.fa	/home/ecaffrey/user_data/MiFoDB_2023/input_beta/public_databases_v2_renamed/C-R09.bin.9.fa	Kothe et al. 2021	MAG	NA	raw araxa cheese	dairy	Brazil	Minas Gerais, Brazil	prokaryote	82.74	0.99
C-R11.bin.11.fa	C-R11.bin.11	/home/ecaffrey/user_data/MiFoDB_2023/input_beta/public_databases_v2/Kothe_2021_v2/C-R11.bin.11.fa	/home/ecaffrey/user_data/MiFoDB_2023/input_beta/public_databases_v2_renamed/C-R11.bin.11.fa	Kothe et al. 2021	MAG	NA	raw serro cheese	dairy	Brazil	Minas Gerais, Brazil	prokaryote	97.3	0.54
C-R11.bin.2.fa	C-R11.bin.2	/home/ecaffrey/user_data/MiFoDB_2023/input_beta/public_databases_v2/Kothe_2021_v2/C-R11.bin.2.fa	/home/ecaffrey/user_data/MiFoDB_2023/input_beta/public_databases_v2_renamed/C-R11.bin.2.fa	Kothe et al. 2021	MAG	NA	raw serro cheese	dairy	Brazil	Minas Gerais, Brazil	prokaryote	100	0.5
C-R11.bin.5.fa	C-R11.bin.5	/home/ecaffrey/user_data/MiFoDB_2023/input_beta/public_databases_v2/Kothe_2021_v2/C-R11.bin.5.fa	/home/ecaffrey/user_data/MiFoDB_2023/input_beta/public_databases_v2_renamed/C-R11.bin.5.fa	Kothe et al. 2021	MAG	NA	raw serro cheese	dairy	Brazil	Minas Gerais, Brazil	prokaryote	97.13	0.55
C-R11.bin.7.fa	C-R11.bin.7	/home/ecaffrey/user_data/MiFoDB_2023/input_beta/public_databases_v2/Kothe_2021_v2/C-R11.bin.7.fa	/home/ecaffrey/user_data/MiFoDB_2023/input_beta/public_databases_v2_renamed/C-R11.bin.7.fa	Kothe et al. 2021	MAG	NA	raw serro cheese	dairy	Brazil	Minas Gerais, Brazil	prokaryote	94.86	7.11
C-R13.bin.1.fa	C-R13.bin.1	/home/ecaffrey/user_data/MiFoDB_2023/input_beta/public_databases_v2/Kothe_2021_v2/C-R13.bin.1.fa	/home/ecaffrey/user_data/MiFoDB_2023/input_beta/public_databases_v2_renamed/C-R13.bin.1.fa	Kothe et al. 2021	MAG	NA	raw serro cheese	dairy	Brazil	Minas Gerais, Brazil	prokaryote	93.13	1.11
C-R13.bin.10.fa	C-R13.bin.10	/home/ecaffrey/user_data/MiFoDB_2023/input_beta/public_databases_v2/Kothe_2021_v2/C-R13.bin.10.fa	/home/ecaffrey/user_data/MiFoDB_2023/input_beta/public_databases_v2_renamed/C-R13.bin.10.fa	Kothe et al. 2021	MAG	NA	raw serro cheese	dairy	Brazil	Minas Gerais, Brazil	prokaryote	92.84	2.24
C-R13.bin.11.fa	C-R13.bin.11	/home/ecaffrey/user_data/MiFoDB_2023/input_beta/public_databases_v2/Kothe_2021_v2/C-R13.bin.11.fa	/home/ecaffrey/user_data/MiFoDB_2023/input_beta/public_databases_v2_renamed/C-R13.bin.11.fa	Kothe et al. 2021	MAG	NA	raw serro cheese	dairy	Brazil	Minas Gerais, Brazil	prokaryote	96.21	2.98
C-R13.bin.12.fa	C-R13.bin.12	/home/ecaffrey/user_data/MiFoDB_2023/input_beta/public_databases_v2/Kothe_2021_v2/C-R13.bin.12.fa	/home/ecaffrey/user_data/MiFoDB_2023/input_beta/public_databases_v2_renamed/C-R13.bin.12.fa	Kothe et al. 2021	MAG	NA	raw serro cheese	dairy	Brazil	Minas Gerais, Brazil	eukaryote	83.02	8.49
C-R13.bin.13.fa	C-R13.bin.13	/home/ecaffrey/user_data/MiFoDB_2023/input_beta/public_databases_v2/Kothe_2021_v2/C-R13.bin.13.fa	/home/ecaffrey/user_data/MiFoDB_2023/input_beta/public_databases_v2_renamed/C-R13.bin.13.fa	Kothe et al. 2021	MAG	NA	raw serro cheese	dairy	Brazil	Minas Gerais, Brazil	prokaryote	99.62	5.41
C-R13.bin.16.fa	C-R13.bin.16	/home/ecaffrey/user_data/MiFoDB_2023/input_beta/public_databases_v2/Kothe_2021_v2/C-R13.bin.16.fa	/home/ecaffrey/user_data/MiFoDB_2023/input_beta/public_databases_v2_renamed/C-R13.bin.16.fa	Kothe et al. 2021	MAG	NA	raw serro cheese	dairy	Brazil	Minas Gerais, Brazil	prokaryote	49.53	16.45
C-R13.bin.5.fa	C-R13.bin.5	/home/ecaffrey/user_data/MiFoDB_2023/input_beta/public_databases_v2/Kothe_2021_v2/C-R13.bin.5.fa	/home/ecaffrey/user_data/MiFoDB_2023/input_beta/public_databases_v2_renamed/C-R13.bin.5.fa	Kothe et al. 2021	MAG	NA	raw serro cheese	dairy	Brazil	Minas Gerais, Brazil	prokaryote	99.71	0
C-R13.bin.7.fa	C-R13.bin.7	/home/ecaffrey/user_data/MiFoDB_2023/input_beta/public_databases_v2/Kothe_2021_v2/C-R13.bin.7.fa	/home/ecaffrey/user_data/MiFoDB_2023/input_beta/public_databases_v2_renamed/C-R13.bin.7.fa	Kothe et al. 2021	MAG	NA	raw serro cheese	dairy	Brazil	Minas Gerais, Brazil	prokaryote	98.87	0.45
C-R13.bin.8.fa	C-R13.bin.8	/home/ecaffrey/user_data/MiFoDB_2023/input_beta/public_databases_v2/Kothe_2021_v2/C-R13.bin.8.fa	/home/ecaffrey/user_data/MiFoDB_2023/input_beta/public_databases_v2_renamed/C-R13.bin.8.fa	Kothe et al. 2021	MAG	NA	raw serro cheese	dairy	Brazil	Minas Gerais, Brazil	prokaryote	93.47	0.88
C-R13.Ssa-BR.fa	C-R13.Ssa-BR	/home/ecaffrey/user_data/MiFoDB_2023/input_beta/public_databases_v2/Kothe_2021_v2/C-R13.Ssa-BR.fa	/home/ecaffrey/user_data/MiFoDB_2023/input_beta/public_databases_v2_renamed/C-R13.Ssa-BR.fa	Kothe et al. 2021	MAG	NA	raw serro cheese	dairy	Brazil	Minas Gerais, Brazil	prokaryote	97.85	2.11
C-R14.bin.10.fa	C-R14.bin.10	/home/ecaffrey/user_data/MiFoDB_2023/input_beta/public_databases_v2/Kothe_2021_v2/C-R14.bin.10.fa	/home/ecaffrey/user_data/MiFoDB_2023/input_beta/public_databases_v2_renamed/C-R14.bin.10.fa	Kothe et al. 2021	MAG	NA	raw serro cheese	dairy	Brazil	Minas Gerais, Brazil	prokaryote	93.05	3.25
C-R14.bin.2.fa	C-R14.bin.2	/home/ecaffrey/user_data/MiFoDB_2023/input_beta/public_databases_v2/Kothe_2021_v2/C-R14.bin.2.fa	/home/ecaffrey/user_data/MiFoDB_2023/input_beta/public_databases_v2_renamed/C-R14.bin.2.fa	Kothe et al. 2021	MAG	NA	raw serro cheese	dairy	Brazil	Minas Gerais, Brazil	prokaryote	96.38	1.28
C-R14.bin.5.fa	C-R14.bin.5	/home/ecaffrey/user_data/MiFoDB_2023/input_beta/public_databases_v2/Kothe_2021_v2/C-R14.bin.5.fa	/home/ecaffrey/user_data/MiFoDB_2023/input_beta/public_databases_v2_renamed/C-R14.bin.5.fa	Kothe et al. 2021	MAG	NA	raw serro cheese	dairy	Brazil	Minas Gerais, Brazil	prokaryote	87.65	2.81
C-R14.bin.7.fa	C-R14.bin.7	/home/ecaffrey/user_data/MiFoDB_2023/input_beta/public_databases_v2/Kothe_2021_v2/C-R14.bin.7.fa	/home/ecaffrey/user_data/MiFoDB_2023/input_beta/public_databases_v2_renamed/C-R14.bin.7.fa	Kothe et al. 2021	MAG	NA	raw serro cheese	dairy	Brazil	Minas Gerais, Brazil	prokaryote	89.7	2.29
C-R14.bin.9.fa	C-R14.bin.9	/home/ecaffrey/user_data/MiFoDB_2023/input_beta/public_databases_v2/Kothe_2021_v2/C-R14.bin.9.fa	/home/ecaffrey/user_data/MiFoDB_2023/input_beta/public_databases_v2_renamed/C-R14.bin.9.fa	Kothe et al. 2021	MAG	NA	raw serro cheese	dairy	Brazil	Minas Gerais, Brazil	prokaryote	95.55	3.28
Imad_A-1-b.bin.1.fa	Imad_A-1-b.bin.1	/home/ecaffrey/user_data/MiFoDB_2023/input_beta/public_databases_v2/Kothe_2022_v2/Imad_A-1-b.bin.1.fa	/home/ecaffrey/user_data/MiFoDB_2023/input_beta/public_databases_v2_renamed/Imad_A-1-b.bin.1.fa	Ammoun et al. 2023	MAG	NA	ambriss	dairy	Lebanon	Lebanon	prokaryote	80.12	0.09
Imad_A-1-b.bin.10.fa	Imad_A-1-b.bin.10	/home/ecaffrey/user_data/MiFoDB_2023/input_beta/public_databases_v2/Kothe_2022_v2/Imad_A-1-b.bin.10.fa	/home/ecaffrey/user_data/MiFoDB_2023/input_beta/public_databases_v2_renamed/Imad_A-1-b.bin.10.fa	Ammoun et al. 2023	MAG	NA	ambriss	dairy	Lebanon	Lebanon	prokaryote	94.87	2.75
Imad_A-1-b.bin.13.fa	Imad_A-1-b.bin.13	/home/ecaffrey/user_data/MiFoDB_2023/input_beta/public_databases_v2/Kothe_2022_v2/Imad_A-1-b.bin.13.fa	/home/ecaffrey/user_data/MiFoDB_2023/input_beta/public_databases_v2_renamed/Imad_A-1-b.bin.13.fa	Ammoun et al. 2023	MAG	NA	ambriss	dairy	Lebanon	Lebanon	prokaryote	95.96	0.65
Imad_A-1-b.bin.15.fa	Imad_A-1-b.bin.15	/home/ecaffrey/user_data/MiFoDB_2023/input_beta/public_databases_v2/Kothe_2022_v2/Imad_A-1-b.bin.15.fa	/home/ecaffrey/user_data/MiFoDB_2023/input_beta/public_databases_v2_renamed/Imad_A-1-b.bin.15.fa	Ammoun et al. 2023	MAG	NA	ambriss	dairy	Lebanon	Lebanon	prokaryote	100	1.44
Imad_A-1-b.bin.2.fa	Imad_A-1-b.bin.2	/home/ecaffrey/user_data/MiFoDB_2023/input_beta/public_databases_v2/Kothe_2022_v2/Imad_A-1-b.bin.2.fa	/home/ecaffrey/user_data/MiFoDB_2023/input_beta/public_databases_v2_renamed/Imad_A-1-b.bin.2.fa	Ammoun et al. 2023	MAG	NA	ambriss	dairy	Lebanon	Lebanon	prokaryote	82.51	1.75
Imad_A-1-b.bin.6.fa	Imad_A-1-b.bin.6	/home/ecaffrey/user_data/MiFoDB_2023/input_beta/public_databases_v2/Kothe_2022_v2/Imad_A-1-b.bin.6.fa	/home/ecaffrey/user_data/MiFoDB_2023/input_beta/public_databases_v2_renamed/Imad_A-1-b.bin.6.fa	Ammoun et al. 2023	MAG	NA	ambriss	dairy	Lebanon	Lebanon	prokaryote	97.73	2.4
Imad_A-1-b.bin.7.fa	Imad_A-1-b.bin.7	/home/ecaffrey/user_data/MiFoDB_2023/input_beta/public_databases_v2/Kothe_2022_v2/Imad_A-1-b.bin.7.fa	/home/ecaffrey/user_data/MiFoDB_2023/input_beta/public_databases_v2_renamed/Imad_A-1-b.bin.7.fa	Ammoun et al. 2023	MAG	NA	ambriss	dairy	Lebanon	Lebanon	prokaryote	98.73	0.06
Imad_A-1.bin.1.fa	Imad_A-1.bin.1	/home/ecaffrey/user_data/MiFoDB_2023/input_beta/public_databases_v2/Kothe_2022_v2/Imad_A-1.bin.1.fa	/home/ecaffrey/user_data/MiFoDB_2023/input_beta/public_databases_v2_renamed/Imad_A-1.bin.1.fa	Ammoun et al. 2023	MAG	NA	ambriss	dairy	Lebanon	Lebanon	prokaryote	91.52	5.99
Imad_A-1.bin.3.fa	Imad_A-1.bin.3	/home/ecaffrey/user_data/MiFoDB_2023/input_beta/public_databases_v2/Kothe_2022_v2/Imad_A-1.bin.3.fa	/home/ecaffrey/user_data/MiFoDB_2023/input_beta/public_databases_v2_renamed/Imad_A-1.bin.3.fa	Ammoun et al. 2023	MAG	NA	ambriss	dairy	Lebanon	Lebanon	prokaryote	88.43	0.78
Imad_A-1.bin.4.fa	Imad_A-1.bin.4	/home/ecaffrey/user_data/MiFoDB_2023/input_beta/public_databases_v2/Kothe_2022_v2/Imad_A-1.bin.4.fa	/home/ecaffrey/user_data/MiFoDB_2023/input_beta/public_databases_v2_renamed/Imad_A-1.bin.4.fa	Ammoun et al. 2023	MAG	NA	ambriss	dairy	Lebanon	Lebanon	prokaryote	80.33	1.65
Imad_A-2.bin.1.fa	Imad_A-2.bin.1	/home/ecaffrey/user_data/MiFoDB_2023/input_beta/public_databases_v2/Kothe_2022_v2/Imad_A-2.bin.1.fa	/home/ecaffrey/user_data/MiFoDB_2023/input_beta/public_databases_v2_renamed/Imad_A-2.bin.1.fa	Ammoun et al. 2023	MAG	NA	ambriss	dairy	Lebanon	Lebanon	prokaryote	98.1	0.33
Imad_A-2.bin.13.fa	Imad_A-2.bin.13	/home/ecaffrey/user_data/MiFoDB_2023/input_beta/public_databases_v2/Kothe_2022_v2/Imad_A-2.bin.13.fa	/home/ecaffrey/user_data/MiFoDB_2023/input_beta/public_databases_v2_renamed/Imad_A-2.bin.13.fa	Ammoun et al. 2023	MAG	NA	ambriss	dairy	Lebanon	Lebanon	prokaryote	84.43	0.62
Imad_A-2.bin.8.fa	Imad_A-2.bin.8	/home/ecaffrey/user_data/MiFoDB_2023/input_beta/public_databases_v2/Kothe_2022_v2/Imad_A-2.bin.8.fa	/home/ecaffrey/user_data/MiFoDB_2023/input_beta/public_databases_v2_renamed/Imad_A-2.bin.8.fa	Ammoun et al. 2023	MAG	NA	ambriss	dairy	Lebanon	Lebanon	prokaryote	99.52	1.11
Imad_A-2.bin.9.fa	Imad_A-2.bin.9	/home/ecaffrey/user_data/MiFoDB_2023/input_beta/public_databases_v2/Kothe_2022_v2/Imad_A-2.bin.9.fa	/home/ecaffrey/user_data/MiFoDB_2023/input_beta/public_databases_v2_renamed/Imad_A-2.bin.9.fa	Ammoun et al. 2023	MAG	NA	ambriss	dairy	Lebanon	Lebanon	prokaryote	89.43	2.18
Imad_A-4-b.bin.2.fa	Imad_A-4-b.bin.2	/home/ecaffrey/user_data/MiFoDB_2023/input_beta/public_databases_v2/Kothe_2022_v2/Imad_A-4-b.bin.2.fa	/home/ecaffrey/user_data/MiFoDB_2023/input_beta/public_databases_v2_renamed/Imad_A-4-b.bin.2.fa	Ammoun et al. 2023	MAG	NA	ambriss	dairy	Lebanon	Lebanon	prokaryote	99.38	0
Imad_A-4.bin.3.fa	Imad_A-4.bin.3	/home/ecaffrey/user_data/MiFoDB_2023/input_beta/public_databases_v2/Kothe_2022_v2/Imad_A-4.bin.3.fa	/home/ecaffrey/user_data/MiFoDB_2023/input_beta/public_databases_v2_renamed/Imad_A-4.bin.3.fa	Ammoun et al. 2023	MAG	NA	ambriss	dairy	Lebanon	Lebanon	prokaryote	98.46	1.13
Imad_A-4.bin.4.fa	Imad_A-4.bin.4	/home/ecaffrey/user_data/MiFoDB_2023/input_beta/public_databases_v2/Kothe_2022_v2/Imad_A-4.bin.4.fa	/home/ecaffrey/user_data/MiFoDB_2023/input_beta/public_databases_v2_renamed/Imad_A-4.bin.4.fa	Ammoun et al. 2023	MAG	NA	ambriss	dairy	Lebanon	Lebanon	prokaryote	82.84	0.44
Imad_A-6.bin.11.fa	Imad_A-6.bin.11	/home/ecaffrey/user_data/MiFoDB_2023/input_beta/public_databases_v2/Kothe_2022_v2/Imad_A-6.bin.11.fa	/home/ecaffrey/user_data/MiFoDB_2023/input_beta/public_databases_v2_renamed/Imad_A-6.bin.11.fa	Ammoun et al. 2023	MAG	NA	ambriss	dairy	Lebanon	Lebanon	prokaryote	99.81	0.56
Imad_A-6.bin.4.fa	Imad_A-6.bin.4	/home/ecaffrey/user_data/MiFoDB_2023/input_beta/public_databases_v2/Kothe_2022_v2/Imad_A-6.bin.4.fa	/home/ecaffrey/user_data/MiFoDB_2023/input_beta/public_databases_v2_renamed/Imad_A-6.bin.4.fa	Ammoun et al. 2023	MAG	NA	ambriss	dairy	Lebanon	Lebanon	prokaryote	99.22	2.93
Imad_A-6.bin.9.fa	Imad_A-6.bin.9	/home/ecaffrey/user_data/MiFoDB_2023/input_beta/public_databases_v2/Kothe_2022_v2/Imad_A-6.bin.9.fa	/home/ecaffrey/user_data/MiFoDB_2023/input_beta/public_databases_v2_renamed/Imad_A-6.bin.9.fa	Ammoun et al. 2023	MAG	NA	ambriss	dairy	Lebanon	Lebanon	prokaryote	100	0.38
Imad_L-15.bin.2.fa	Imad_L-15.bin.2	/home/ecaffrey/user_data/MiFoDB_2023/input_beta/public_databases_v2/Kothe_2022_v2/Imad_L-15.bin.2.fa	/home/ecaffrey/user_data/MiFoDB_2023/input_beta/public_databases_v2_renamed/Imad_L-15.bin.2.fa	Ammoun et al. 2023	MAG	NA	labneh	dairy	Lebanon	Lebanon	prokaryote	86.39	0.48
Imad_L-16.bin.5.fa	Imad_L-16.bin.5	/home/ecaffrey/user_data/MiFoDB_2023/input_beta/public_databases_v2/Kothe_2022_v2/Imad_L-16.bin.5.fa	/home/ecaffrey/user_data/MiFoDB_2023/input_beta/public_databases_v2_renamed/Imad_L-16.bin.5.fa	Ammoun et al. 2023	MAG	NA	labneh	dairy	Lebanon	Lebanon	prokaryote	94.52	1.36
Imad_L-17.bin.3.fa	Imad_L-17.bin.3	/home/ecaffrey/user_data/MiFoDB_2023/input_beta/public_databases_v2/Kothe_2022_v2/Imad_L-17.bin.3.fa	/home/ecaffrey/user_data/MiFoDB_2023/input_beta/public_databases_v2_renamed/Imad_L-17.bin.3.fa	Ammoun et al. 2023	MAG	NA	labneh	dairy	Lebanon	Lebanon	prokaryote	94.59	0.96
Imad_L-18.bin.7.fa	Imad_L-18.bin.7	/home/ecaffrey/user_data/MiFoDB_2023/input_beta/public_databases_v2/Kothe_2022_v2/Imad_L-18.bin.7.fa	/home/ecaffrey/user_data/MiFoDB_2023/input_beta/public_databases_v2_renamed/Imad_L-18.bin.7.fa	Ammoun et al. 2023	MAG	NA	labneh	dairy	Lebanon	Lebanon	prokaryote	97.23	1.02
Imad_L-18.bin.8.fa	Imad_L-18.bin.8	/home/ecaffrey/user_data/MiFoDB_2023/input_beta/public_databases_v2/Kothe_2022_v2/Imad_L-18.bin.8.fa	/home/ecaffrey/user_data/MiFoDB_2023/input_beta/public_databases_v2_renamed/Imad_L-18.bin.8.fa	Ammoun et al. 2023	MAG	NA	labneh	dairy	Lebanon	Lebanon	prokaryote	91.79	0
Imad_L-18.bin.9.fa	Imad_L-18.bin.9	/home/ecaffrey/user_data/MiFoDB_2023/input_beta/public_databases_v2/Kothe_2022_v2/Imad_L-18.bin.9.fa	/home/ecaffrey/user_data/MiFoDB_2023/input_beta/public_databases_v2_renamed/Imad_L-18.bin.9.fa	Ammoun et al. 2023	MAG	NA	labneh	dairy	Lebanon	Lebanon	prokaryote	99.38	0
Imad_S-10-b.bin.11.fa	Imad_S-10-b.bin.11	/home/ecaffrey/user_data/MiFoDB_2023/input_beta/public_databases_v2/Kothe_2022_v2/Imad_S-10-b.bin.11.fa	/home/ecaffrey/user_data/MiFoDB_2023/input_beta/public_databases_v2_renamed/Imad_S-10-b.bin.11.fa	Ammoun et al. 2023	MAG	NA	serdaleh	dairy	Lebanon	Lebanon	prokaryote	99.38	3.09
Imad_S-10-b.bin.12.fa	Imad_S-10-b.bin.12	/home/ecaffrey/user_data/MiFoDB_2023/input_beta/public_databases_v2/Kothe_2022_v2/Imad_S-10-b.bin.12.fa	/home/ecaffrey/user_data/MiFoDB_2023/input_beta/public_databases_v2_renamed/Imad_S-10-b.bin.12.fa	Ammoun et al. 2023	MAG	NA	serdaleh	dairy	Lebanon	Lebanon	prokaryote	98.28	0
Imad_S-10-b.bin.3.fa	Imad_S-10-b.bin.3	/home/ecaffrey/user_data/MiFoDB_2023/input_beta/public_databases_v2/Kothe_2022_v2/Imad_S-10-b.bin.3.fa	/home/ecaffrey/user_data/MiFoDB_2023/input_beta/public_databases_v2_renamed/Imad_S-10-b.bin.3.fa	Ammoun et al. 2023	MAG	NA	serdaleh	dairy	Lebanon	Lebanon	prokaryote	96.59	8.96
Imad_S-10-b.bin.7.fa	Imad_S-10-b.bin.7	/home/ecaffrey/user_data/MiFoDB_2023/input_beta/public_databases_v2/Kothe_2022_v2/Imad_S-10-b.bin.7.fa	/home/ecaffrey/user_data/MiFoDB_2023/input_beta/public_databases_v2_renamed/Imad_S-10-b.bin.7.fa	Ammoun et al. 2023	MAG	NA	serdaleh	dairy	Lebanon	Lebanon	prokaryote	79.61	1.22
Imad_S-10-b.bin.8.fa	Imad_S-10-b.bin.8	/home/ecaffrey/user_data/MiFoDB_2023/input_beta/public_databases_v2/Kothe_2022_v2/Imad_S-10-b.bin.8.fa	/home/ecaffrey/user_data/MiFoDB_2023/input_beta/public_databases_v2_renamed/Imad_S-10-b.bin.8.fa	Ammoun et al. 2023	MAG	NA	serdaleh	dairy	Lebanon	Lebanon	prokaryote	98.94	0.62
Imad_S-11-b.bin.10.fa	Imad_S-11-b.bin.10	/home/ecaffrey/user_data/MiFoDB_2023/input_beta/public_databases_v2/Kothe_2022_v2/Imad_S-11-b.bin.10.fa	/home/ecaffrey/user_data/MiFoDB_2023/input_beta/public_databases_v2_renamed/Imad_S-11-b.bin.10.fa	Ammoun et al. 2023	MAG	NA	serdaleh	dairy	Lebanon	Lebanon	prokaryote	98.31	1.25
Imad_S-11-b.bin.11.fa	Imad_S-11-b.bin.11	/home/ecaffrey/user_data/MiFoDB_2023/input_beta/public_databases_v2/Kothe_2022_v2/Imad_S-11-b.bin.11.fa	/home/ecaffrey/user_data/MiFoDB_2023/input_beta/public_databases_v2_renamed/Imad_S-11-b.bin.11.fa	Ammoun et al. 2023	MAG	NA	serdaleh	dairy	Lebanon	Lebanon	prokaryote	79.93	1.15
Imad_S-11-b.bin.12.fa	Imad_S-11-b.bin.12	/home/ecaffrey/user_data/MiFoDB_2023/input_beta/public_databases_v2/Kothe_2022_v2/Imad_S-11-b.bin.12.fa	/home/ecaffrey/user_data/MiFoDB_2023/input_beta/public_databases_v2_renamed/Imad_S-11-b.bin.12.fa	Ammoun et al. 2023	MAG	NA	serdaleh	dairy	Lebanon	Lebanon	prokaryote	99.22	0
Imad_S-7-b.bin.11.fa	Imad_S-7-b.bin.11	/home/ecaffrey/user_data/MiFoDB_2023/input_beta/public_databases_v2/Kothe_2022_v2/Imad_S-7-b.bin.11.fa	/home/ecaffrey/user_data/MiFoDB_2023/input_beta/public_databases_v2_renamed/Imad_S-7-b.bin.11.fa	Ammoun et al. 2023	MAG	NA	serdaleh	dairy	Lebanon	Lebanon	prokaryote	84.59	1.16
Imad_S-7-b.bin.12.fa	Imad_S-7-b.bin.12	/home/ecaffrey/user_data/MiFoDB_2023/input_beta/public_databases_v2/Kothe_2022_v2/Imad_S-7-b.bin.12.fa	/home/ecaffrey/user_data/MiFoDB_2023/input_beta/public_databases_v2_renamed/Imad_S-7-b.bin.12.fa	Ammoun et al. 2023	MAG	NA	serdaleh	dairy	Lebanon	Lebanon	prokaryote	98.94	0.62
Imad_S-7-b.bin.3.fa	Imad_S-7-b.bin.3	/home/ecaffrey/user_data/MiFoDB_2023/input_beta/public_databases_v2/Kothe_2022_v2/Imad_S-7-b.bin.3.fa	/home/ecaffrey/user_data/MiFoDB_2023/input_beta/public_databases_v2_renamed/Imad_S-7-b.bin.3.fa	Ammoun et al. 2023	MAG	NA	serdaleh	dairy	Lebanon	Lebanon	prokaryote	80.12	0.45
Imad_S-7-b.bin.5.fa	Imad_S-7-b.bin.5	/home/ecaffrey/user_data/MiFoDB_2023/input_beta/public_databases_v2/Kothe_2022_v2/Imad_S-7-b.bin.5.fa	/home/ecaffrey/user_data/MiFoDB_2023/input_beta/public_databases_v2_renamed/Imad_S-7-b.bin.5.fa	Ammoun et al. 2023	MAG	NA	serdaleh	dairy	Lebanon	Lebanon	prokaryote	89.58	2.08
Imad_S-7-b.bin.7.fa	Imad_S-7-b.bin.7	/home/ecaffrey/user_data/MiFoDB_2023/input_beta/public_databases_v2/Kothe_2022_v2/Imad_S-7-b.bin.7.fa	/home/ecaffrey/user_data/MiFoDB_2023/input_beta/public_databases_v2_renamed/Imad_S-7-b.bin.7.fa	Ammoun et al. 2023	MAG	NA	serdaleh	dairy	Lebanon	Lebanon	prokaryote	99.22	0
Imad_S-7-b.bin.9.fa	Imad_S-7-b.bin.9	/home/ecaffrey/user_data/MiFoDB_2023/input_beta/public_databases_v2/Kothe_2022_v2/Imad_S-7-b.bin.9.fa	/home/ecaffrey/user_data/MiFoDB_2023/input_beta/public_databases_v2_renamed/Imad_S-7-b.bin.9.fa	Ammoun et al. 2023	MAG	NA	serdaleh	dairy	Lebanon	Lebanon	prokaryote	99.38	2.78
Imad_S-8-b.bin.11.fa	Imad_S-8-b.bin.11	/home/ecaffrey/user_data/MiFoDB_2023/input_beta/public_databases_v2/Kothe_2022_v2/Imad_S-8-b.bin.11.fa	/home/ecaffrey/user_data/MiFoDB_2023/input_beta/public_databases_v2_renamed/Imad_S-8-b.bin.11.fa	Ammoun et al. 2023	MAG	NA	serdaleh	dairy	Lebanon	Lebanon	prokaryote	75.84	1.22
Imad_S-8-b.bin.3.fa	Imad_S-8-b.bin.3	/home/ecaffrey/user_data/MiFoDB_2023/input_beta/public_databases_v2/Kothe_2022_v2/Imad_S-8-b.bin.3.fa	/home/ecaffrey/user_data/MiFoDB_2023/input_beta/public_databases_v2_renamed/Imad_S-8-b.bin.3.fa	Ammoun et al. 2023	MAG	NA	serdaleh	dairy	Lebanon	Lebanon	prokaryote	99.38	2.78
Imad_S-8-b.bin.6.fa	Imad_S-8-b.bin.6	/home/ecaffrey/user_data/MiFoDB_2023/input_beta/public_databases_v2/Kothe_2022_v2/Imad_S-8-b.bin.6.fa	/home/ecaffrey/user_data/MiFoDB_2023/input_beta/public_databases_v2_renamed/Imad_S-8-b.bin.6.fa	Ammoun et al. 2023	MAG	NA	serdaleh	dairy	Lebanon	Lebanon	prokaryote	99.22	1.25
Imad_S-8-b.bin.9.fa	Imad_S-8-b.bin.9	/home/ecaffrey/user_data/MiFoDB_2023/input_beta/public_databases_v2/Kothe_2022_v2/Imad_S-8-b.bin.9.fa	/home/ecaffrey/user_data/MiFoDB_2023/input_beta/public_databases_v2_renamed/Imad_S-8-b.bin.9.fa	Ammoun et al. 2023	MAG	NA	serdaleh	dairy	Lebanon	Lebanon	prokaryote	97.45	0.78
Imad_S-8.bin.11.fa	Imad_S-8.bin.11	/home/ecaffrey/user_data/MiFoDB_2023/input_beta/public_databases_v2/Kothe_2022_v2/Imad_S-8.bin.11.fa	/home/ecaffrey/user_data/MiFoDB_2023/input_beta/public_databases_v2_renamed/Imad_S-8.bin.11.fa	Ammoun et al. 2023	MAG	NA	serdaleh	dairy	Lebanon	Lebanon	prokaryote	88.82	1.57
Imad_S-8.bin.3.fa	Imad_S-8.bin.3	/home/ecaffrey/user_data/MiFoDB_2023/input_beta/public_databases_v2/Kothe_2022_v2/Imad_S-8.bin.3.fa	/home/ecaffrey/user_data/MiFoDB_2023/input_beta/public_databases_v2_renamed/Imad_S-8.bin.3.fa	Ammoun et al. 2023	MAG	NA	serdaleh	dairy	Lebanon	Lebanon	prokaryote	99.22	1.25
Imad_S-8.bin.4.fa	Imad_S-8.bin.4	/home/ecaffrey/user_data/MiFoDB_2023/input_beta/public_databases_v2/Kothe_2022_v2/Imad_S-8.bin.4.fa	/home/ecaffrey/user_data/MiFoDB_2023/input_beta/public_databases_v2_renamed/Imad_S-8.bin.4.fa	Ammoun et al. 2023	MAG	NA	serdaleh	dairy	Lebanon	Lebanon	prokaryote	80.89	0.07
Imad_S-8.bin.8.fa	Imad_S-8.bin.8	/home/ecaffrey/user_data/MiFoDB_2023/input_beta/public_databases_v2/Kothe_2022_v2/Imad_S-8.bin.8.fa	/home/ecaffrey/user_data/MiFoDB_2023/input_beta/public_databases_v2_renamed/Imad_S-8.bin.8.fa	Ammoun et al. 2023	MAG	NA	serdaleh	dairy	Lebanon	Lebanon	prokaryote	99.38	2.78
Imad_S-8.bin.9.fa	Imad_S-8.bin.9	/home/ecaffrey/user_data/MiFoDB_2023/input_beta/public_databases_v2/Kothe_2022_v2/Imad_S-8.bin.9.fa	/home/ecaffrey/user_data/MiFoDB_2023/input_beta/public_databases_v2_renamed/Imad_S-8.bin.9.fa	Ammoun et al. 2023	MAG	NA	serdaleh	dairy	Lebanon	Lebanon	prokaryote	96.53	0.62
Imad_S-9-b.bin.11.fa	Imad_S-9-b.bin.11	/home/ecaffrey/user_data/MiFoDB_2023/input_beta/public_databases_v2/Kothe_2022_v2/Imad_S-9-b.bin.11.fa	/home/ecaffrey/user_data/MiFoDB_2023/input_beta/public_databases_v2_renamed/Imad_S-9-b.bin.11.fa	Ammoun et al. 2023	MAG	NA	serdaleh	dairy	Lebanon	Lebanon	prokaryote	88.82	1.57
Imad_S-9-b.bin.3.fa	Imad_S-9-b.bin.3	/home/ecaffrey/user_data/MiFoDB_2023/input_beta/public_databases_v2/Kothe_2022_v2/Imad_S-9-b.bin.3.fa	/home/ecaffrey/user_data/MiFoDB_2023/input_beta/public_databases_v2_renamed/Imad_S-9-b.bin.3.fa	Ammoun et al. 2023	MAG	NA	serdaleh	dairy	Lebanon	Lebanon	prokaryote	99.22	1.25
Imad_S-9-b.bin.4.fa	Imad_S-9-b.bin.4	/home/ecaffrey/user_data/MiFoDB_2023/input_beta/public_databases_v2/Kothe_2022_v2/Imad_S-9-b.bin.4.fa	/home/ecaffrey/user_data/MiFoDB_2023/input_beta/public_databases_v2_renamed/Imad_S-9-b.bin.4.fa	Ammoun et al. 2023	MAG	NA	serdaleh	dairy	Lebanon	Lebanon	prokaryote	80.89	0.07
Imad_S-9-b.bin.8.fa	Imad_S-9-b.bin.8	/home/ecaffrey/user_data/MiFoDB_2023/input_beta/public_databases_v2/Kothe_2022_v2/Imad_S-9-b.bin.8.fa	/home/ecaffrey/user_data/MiFoDB_2023/input_beta/public_databases_v2_renamed/Imad_S-9-b.bin.8.fa	Ammoun et al. 2023	MAG	NA	serdaleh	dairy	Lebanon	Lebanon	prokaryote	99.38	2.78
Imad_S-9-b.bin.9.fa	Imad_S-9-b.bin.9	/home/ecaffrey/user_data/MiFoDB_2023/input_beta/public_databases_v2/Kothe_2022_v2/Imad_S-9-b.bin.9.fa	/home/ecaffrey/user_data/MiFoDB_2023/input_beta/public_databases_v2_renamed/Imad_S-9-b.bin.9.fa	Ammoun et al. 2023	MAG	NA	serdaleh	dairy	Lebanon	Lebanon	prokaryote	96.53	0.62
MAG_A1-b.fa	MAG_A1-b	/home/ecaffrey/user_data/MiFoDB_2023/input_beta/public_databases_v2/Kothe_2022_v2/MAG_A1-b.fa	/home/ecaffrey/user_data/MiFoDB_2023/input_beta/public_databases_v2_renamed/MAG_A1-b.fa	Ammoun et al. 2023	MAG	NA	ambriss	dairy	Lebanon	Lebanon	prokaryote	98.38	1.74
MAG_A2.fa	MAG_A2	/home/ecaffrey/user_data/MiFoDB_2023/input_beta/public_databases_v2/Kothe_2022_v2/MAG_A2.fa	/home/ecaffrey/user_data/MiFoDB_2023/input_beta/public_databases_v2_renamed/MAG_A2.fa	Ammoun et al. 2023	MAG	NA	ambriss	dairy	Lebanon	Lebanon	prokaryote	99.32	0.79
MAG_A4-b.fa	MAG_A4-b	/home/ecaffrey/user_data/MiFoDB_2023/input_beta/public_databases_v2/Kothe_2022_v2/MAG_A4-b.fa	/home/ecaffrey/user_data/MiFoDB_2023/input_beta/public_databases_v2_renamed/MAG_A4-b.fa	Ammoun et al. 2023	MAG	NA	ambriss	dairy	Lebanon	Lebanon	prokaryote	98.38	0.28
MAG_S10-b.fa	MAG_S10-b	/home/ecaffrey/user_data/MiFoDB_2023/input_beta/public_databases_v2/Kothe_2022_v2/MAG_S10-b.fa	/home/ecaffrey/user_data/MiFoDB_2023/input_beta/public_databases_v2_renamed/MAG_S10-b.fa	Ammoun et al. 2023	MAG	NA	serdaleh	dairy	Lebanon	Lebanon	prokaryote	98.81	0.71
MAG_S11-b.fa	MAG_S11-b	/home/ecaffrey/user_data/MiFoDB_2023/input_beta/public_databases_v2/Kothe_2022_v2/MAG_S11-b.fa	/home/ecaffrey/user_data/MiFoDB_2023/input_beta/public_databases_v2_renamed/MAG_S11-b.fa	Ammoun et al. 2023	MAG	NA	serdaleh	dairy	Lebanon	Lebanon	prokaryote	98.81	0
MAG_S7-b.fa	MAG_S7-b	/home/ecaffrey/user_data/MiFoDB_2023/input_beta/public_databases_v2/Kothe_2022_v2/MAG_S7-b.fa	/home/ecaffrey/user_data/MiFoDB_2023/input_beta/public_databases_v2_renamed/MAG_S7-b.fa	Ammoun et al. 2023	MAG	NA	serdaleh	dairy	Lebanon	Lebanon	prokaryote	98.65	0.67
MAG_S8.fa	MAG_S8	/home/ecaffrey/user_data/MiFoDB_2023/input_beta/public_databases_v2/Kothe_2022_v2/MAG_S8.fa	/home/ecaffrey/user_data/MiFoDB_2023/input_beta/public_databases_v2_renamed/MAG_S8.fa	Ammoun et al. 2023	MAG	NA	serdaleh	dairy	Lebanon	Lebanon	prokaryote	99.03	0
MAG_S9-b.fa	MAG_S9-b	/home/ecaffrey/user_data/MiFoDB_2023/input_beta/public_databases_v2/Kothe_2022_v2/MAG_S9-b.fa	/home/ecaffrey/user_data/MiFoDB_2023/input_beta/public_databases_v2_renamed/MAG_S9-b.fa	Ammoun et al. 2023	MAG	NA	serdaleh	dairy	Lebanon	Lebanon	prokaryote	99.03	0
Grey_bin.1.fa	Grey_bin.1	/home/ecaffrey/user_data/MiFoDB_2023/input_beta/public_databases_v2/Kothe_2023a_v2/Grey_bin.1.fa	/home/ecaffrey/user_data/MiFoDB_2023/input_beta/public_databases_v2_renamed/Grey_bin.1.fa	Kothe et al. 2023a	MAG	NA	Swedish grey peas	legumes	Denmark	Copenhagen, Denmark	prokaryote	96.86	2.31
Grey_bin.2.fa	Grey_bin.2	/home/ecaffrey/user_data/MiFoDB_2023/input_beta/public_databases_v2/Kothe_2023a_v2/Grey_bin.2.fa	/home/ecaffrey/user_data/MiFoDB_2023/input_beta/public_databases_v2_renamed/Grey_bin.2.fa	Kothe et al. 2023a	MAG	NA	Swedish grey peas	legumes	Denmark	Copenhagen, Denmark	prokaryote	84.04	2.16
Lentil_bin.1.fa	Lentil_bin.1	/home/ecaffrey/user_data/MiFoDB_2023/input_beta/public_databases_v2/Kothe_2023a_v2/Lentil_bin.1.fa	/home/ecaffrey/user_data/MiFoDB_2023/input_beta/public_databases_v2_renamed/Lentil_bin.1.fa	Kothe et al. 2023a	MAG	NA	Gotland lentil miso	legumes	Denmark	Copenhagen, Denmark	prokaryote	94.04	7.12
Lupin_bin.1.fa	Lupin_bin.1	/home/ecaffrey/user_data/MiFoDB_2023/input_beta/public_databases_v2/Kothe_2023a_v2/Lupin_bin.1.fa	/home/ecaffrey/user_data/MiFoDB_2023/input_beta/public_databases_v2_renamed/Lupin_bin.1.fa	Kothe et al. 2023a	MAG	NA	lupin seed miso	legumes	Denmark	Copenhagen, Denmark	prokaryote	99.38	0
Lupin_bin.2.fa	Lupin_bin.2	/home/ecaffrey/user_data/MiFoDB_2023/input_beta/public_databases_v2/Kothe_2023a_v2/Lupin_bin.2.fa	/home/ecaffrey/user_data/MiFoDB_2023/input_beta/public_databases_v2_renamed/Lupin_bin.2.fa	Kothe et al. 2023a	MAG	NA	lupin seed miso	legumes	Denmark	Copenhagen, Denmark	prokaryote	99.46	0.27
Lupin_bin.3.fa	Lupin_bin.3	/home/ecaffrey/user_data/MiFoDB_2023/input_beta/public_databases_v2/Kothe_2023a_v2/Lupin_bin.3.fa	/home/ecaffrey/user_data/MiFoDB_2023/input_beta/public_databases_v2_renamed/Lupin_bin.3.fa	Kothe et al. 2023a	MAG	NA	lupin seed miso	legumes	Denmark	Copenhagen, Denmark	prokaryote	97.12	2.59
Lupin_bin.4.fa	Lupin_bin.4	/home/ecaffrey/user_data/MiFoDB_2023/input_beta/public_databases_v2/Kothe_2023a_v2/Lupin_bin.4.fa	/home/ecaffrey/user_data/MiFoDB_2023/input_beta/public_databases_v2_renamed/Lupin_bin.4.fa	Kothe et al. 2023a	MAG	NA	lupin seed miso	legumes	Denmark	Copenhagen, Denmark	prokaryote	99.98	0.33
Nixt_bin.1.fa	Nixt_bin.1	/home/ecaffrey/user_data/MiFoDB_2023/input_beta/public_databases_v2/Kothe_2023a_v2/Nixt_bin.1.fa	/home/ecaffrey/user_data/MiFoDB_2023/input_beta/public_databases_v2_renamed/Nixt_bin.1.fa	Kothe et al. 2023a	MAG	NA	nixtamalized yellow pea miso	legumes	Denmark	Copenhagen, Denmark	prokaryote	99.08	0.7
Nixt_bin.2.fa	Nixt_bin.2	/home/ecaffrey/user_data/MiFoDB_2023/input_beta/public_databases_v2/Kothe_2023a_v2/Nixt_bin.2.fa	/home/ecaffrey/user_data/MiFoDB_2023/input_beta/public_databases_v2_renamed/Nixt_bin.2.fa	Kothe et al. 2023a	MAG	NA	nixtamalized yellow pea miso	legumes	Denmark	Copenhagen, Denmark	prokaryote	99.34	0
Nixt_bin.3.fa	Nixt_bin.3	/home/ecaffrey/user_data/MiFoDB_2023/input_beta/public_databases_v2/Kothe_2023a_v2/Nixt_bin.3.fa	/home/ecaffrey/user_data/MiFoDB_2023/input_beta/public_databases_v2_renamed/Nixt_bin.3.fa	Kothe et al. 2023a	MAG	NA	nixtamalized yellow pea miso	legumes	Denmark	Copenhagen, Denmark	prokaryote	99.38	0.72
Peaso_bin.1.fa	Peaso_bin.1	/home/ecaffrey/user_data/MiFoDB_2023/input_beta/public_databases_v2/Kothe_2023a_v2/Peaso_bin.1.fa	/home/ecaffrey/user_data/MiFoDB_2023/input_beta/public_databases_v2_renamed/Peaso_bin.1.fa	Kothe et al. 2023a	MAG	NA	yellow pea miso	legumes	Denmark	Copenhagen, Denmark	prokaryote	78.84	5.43
Peaso_bin.2.fa	Peaso_bin.2	/home/ecaffrey/user_data/MiFoDB_2023/input_beta/public_databases_v2/Kothe_2023a_v2/Peaso_bin.2.fa	/home/ecaffrey/user_data/MiFoDB_2023/input_beta/public_databases_v2_renamed/Peaso_bin.2.fa	Kothe et al. 2023a	MAG	NA	yellow pea miso	legumes	Denmark	Copenhagen, Denmark	prokaryote	76.99	1.43
Peaso_bin.3.fa	Peaso_bin.3	/home/ecaffrey/user_data/MiFoDB_2023/input_beta/public_databases_v2/Kothe_2023a_v2/Peaso_bin.3.fa	/home/ecaffrey/user_data/MiFoDB_2023/input_beta/public_databases_v2_renamed/Peaso_bin.3.fa	Kothe et al. 2023a	MAG	NA	yellow pea miso	legumes	Denmark	Copenhagen, Denmark	prokaryote	86.79	0.54
Peaso_bin.4.fa	Peaso_bin.4	/home/ecaffrey/user_data/MiFoDB_2023/input_beta/public_databases_v2/Kothe_2023a_v2/Peaso_bin.4.fa	/home/ecaffrey/user_data/MiFoDB_2023/input_beta/public_databases_v2_renamed/Peaso_bin.4.fa	Kothe et al. 2023a	MAG	NA	yellow pea miso	legumes	Denmark	Copenhagen, Denmark	prokaryote	92.34	0.71
Peaso_bin.5.fa	Peaso_bin.5	/home/ecaffrey/user_data/MiFoDB_2023/input_beta/public_databases_v2/Kothe_2023a_v2/Peaso_bin.5.fa	/home/ecaffrey/user_data/MiFoDB_2023/input_beta/public_databases_v2_renamed/Peaso_bin.5.fa	Kothe et al. 2023a	MAG	NA	yellow pea miso	legumes	Denmark	Copenhagen, Denmark	prokaryote	89.71	3.29
Peaso_bin.6.fa	Peaso_bin.6	/home/ecaffrey/user_data/MiFoDB_2023/input_beta/public_databases_v2/Kothe_2023a_v2/Peaso_bin.6.fa	/home/ecaffrey/user_data/MiFoDB_2023/input_beta/public_databases_v2_renamed/Peaso_bin.6.fa	Kothe et al. 2023a	MAG	NA	yellow pea miso	legumes	Denmark	Copenhagen, Denmark	prokaryote	74.47	4.15
Vreta_bin.1.fa	Vreta_bin.1	/home/ecaffrey/user_data/MiFoDB_2023/input_beta/public_databases_v2/Kothe_2023a_v2/Vreta_bin.1.fa	/home/ecaffrey/user_data/MiFoDB_2023/input_beta/public_databases_v2_renamed/Vreta_bin.1.fa	Kothe et al. 2023a	MAG	NA	Swedish vreta pea miso	legumes	Denmark	Copenhagen, Denmark	prokaryote	96.68	0
Vreta_bin.2.fa	Vreta_bin.2	/home/ecaffrey/user_data/MiFoDB_2023/input_beta/public_databases_v2/Kothe_2023a_v2/Vreta_bin.2.fa	/home/ecaffrey/user_data/MiFoDB_2023/input_beta/public_databases_v2_renamed/Vreta_bin.2.fa	Kothe et al. 2023a	MAG	NA	Swedish vreta pea miso	legumes	Denmark	Copenhagen, Denmark	prokaryote	95.3	1.88
Vreta_bin.3.fa	Vreta_bin.3	/home/ecaffrey/user_data/MiFoDB_2023/input_beta/public_databases_v2/Kothe_2023a_v2/Vreta_bin.3.fa	/home/ecaffrey/user_data/MiFoDB_2023/input_beta/public_databases_v2_renamed/Vreta_bin.3.fa	Kothe et al. 2023a	MAG	NA	Swedish vreta pea miso	legumes	Denmark	Copenhagen, Denmark	prokaryote	99.52	1.25
F.1_bin.1.fa	F.1_bin.1	/home/ecaffrey/user_data/MiFoDB_2023/input_beta/public_databases_v2/Kothe_2023b_v2/F.1_bin.1.fa	/home/ecaffrey/user_data/MiFoDB_2023/input_beta/public_databases_v2_renamed/F.1_bin.1.fa	Kothe et al. 2023b	MAG	NA	novel miso	legumes	Denmark	Copenhagen, Denmark	prokaryote	99.07	0.34
F.1_metabat2_bin.7.fa	F.1_metabat2_bin.7	/home/ecaffrey/user_data/MiFoDB_2023/input_beta/public_databases_v2/Kothe_2023b_v2/F.1_metabat2_bin.7.fa	/home/ecaffrey/user_data/MiFoDB_2023/input_beta/public_databases_v2_renamed/F.1_metabat2_bin.7.fa	Kothe et al. 2023b	MAG	NA	novel miso	legumes	Denmark	Copenhagen, Denmark	eukaryote	93.61	0.75
F1.2_bin.3.fa	F1.2_bin.3	/home/ecaffrey/user_data/MiFoDB_2023/input_beta/public_databases_v2/Kothe_2023b_v2/F1.2_bin.3.fa	/home/ecaffrey/user_data/MiFoDB_2023/input_beta/public_databases_v2_renamed/F1.2_bin.3.fa	Kothe et al. 2023b	MAG	NA	novel miso	legumes	Denmark	Copenhagen, Denmark	prokaryote	97.49	2.32
F1.2_bin.4.fa	F1.2_bin.4	/home/ecaffrey/user_data/MiFoDB_2023/input_beta/public_databases_v2/Kothe_2023b_v2/F1.2_bin.4.fa	/home/ecaffrey/user_data/MiFoDB_2023/input_beta/public_databases_v2_renamed/F1.2_bin.4.fa	Kothe et al. 2023b	MAG	NA	novel miso	legumes	Denmark	Copenhagen, Denmark	prokaryote	99.38	0
F1.2_bin.5.fa	F1.2_bin.5	/home/ecaffrey/user_data/MiFoDB_2023/input_beta/public_databases_v2/Kothe_2023b_v2/F1.2_bin.5.fa	/home/ecaffrey/user_data/MiFoDB_2023/input_beta/public_databases_v2_renamed/F1.2_bin.5.fa	Kothe et al. 2023b	MAG	NA	novel miso	legumes	Denmark	Copenhagen, Denmark	prokaryote	95.28	0.71
F2.2_bin.2.fa	F2.2_bin.2	/home/ecaffrey/user_data/MiFoDB_2023/input_beta/public_databases_v2/Kothe_2023b_v2/F2.2_bin.2.fa	/home/ecaffrey/user_data/MiFoDB_2023/input_beta/public_databases_v2_renamed/F2.2_bin.2.fa	Kothe et al. 2023b	MAG	NA	novel miso	legumes	Denmark	Copenhagen, Denmark	prokaryote	99.38	0
F2.2_bin.4.fa	F2.2_bin.4	/home/ecaffrey/user_data/MiFoDB_2023/input_beta/public_databases_v2/Kothe_2023b_v2/F2.2_bin.4.fa	/home/ecaffrey/user_data/MiFoDB_2023/input_beta/public_databases_v2_renamed/F2.2_bin.4.fa	Kothe et al. 2023b	MAG	NA	novel miso	legumes	Denmark	Copenhagen, Denmark	prokaryote	98.93	0.51
F2.2_bin.5.fa	F2.2_bin.5	/home/ecaffrey/user_data/MiFoDB_2023/input_beta/public_databases_v2/Kothe_2023b_v2/F2.2_bin.5.fa	/home/ecaffrey/user_data/MiFoDB_2023/input_beta/public_databases_v2_renamed/F2.2_bin.5.fa	Kothe et al. 2023b	MAG	NA	novel miso	legumes	Denmark	Copenhagen, Denmark	prokaryote	99.11	0.64
F3.2_bin.1.fa	F3.2_bin.1	/home/ecaffrey/user_data/MiFoDB_2023/input_beta/public_databases_v2/Kothe_2023b_v2/F3.2_bin.1.fa	/home/ecaffrey/user_data/MiFoDB_2023/input_beta/public_databases_v2_renamed/F3.2_bin.1.fa	Kothe et al. 2023b	MAG	NA	novel miso	legumes	Denmark	Copenhagen, Denmark	prokaryote	97.67	0.94
F3.2_bin.3.fa	F3.2_bin.3	/home/ecaffrey/user_data/MiFoDB_2023/input_beta/public_databases_v2/Kothe_2023b_v2/F3.2_bin.3.fa	/home/ecaffrey/user_data/MiFoDB_2023/input_beta/public_databases_v2_renamed/F3.2_bin.3.fa	Kothe et al. 2023b	MAG	NA	novel miso	legumes	Denmark	Copenhagen, Denmark	prokaryote	95.06	0
F3.2_bin.5.fa	F3.2_bin.5	/home/ecaffrey/user_data/MiFoDB_2023/input_beta/public_databases_v2/Kothe_2023b_v2/F3.2_bin.5.fa	/home/ecaffrey/user_data/MiFoDB_2023/input_beta/public_databases_v2_renamed/F3.2_bin.5.fa	Kothe et al. 2023b	MAG	NA	novel miso	legumes	Denmark	Copenhagen, Denmark	prokaryote	97.25	2.02
HB_bin.4.fa	HB_bin.4	/home/ecaffrey/user_data/MiFoDB_2023/input_beta/public_databases_v2/Kothe_2023b_v2/HB_bin.4.fa	/home/ecaffrey/user_data/MiFoDB_2023/input_beta/public_databases_v2_renamed/HB_bin.4.fa	Kothe et al. 2023b	MAG	NA	novel miso	legumes	Denmark	Copenhagen, Denmark	prokaryote	95.83	0.21
L.1_bin.1.fa	L.1_bin.1	/home/ecaffrey/user_data/MiFoDB_2023/input_beta/public_databases_v2/Kothe_2023b_v2/L.1_bin.1.fa	/home/ecaffrey/user_data/MiFoDB_2023/input_beta/public_databases_v2_renamed/L.1_bin.1.fa	Kothe et al. 2023b	MAG	NA	novel miso	legumes	Denmark	Copenhagen, Denmark	prokaryote	99.07	0.34
L.1_metabat2_bin.1.fa	L.1_metabat2_bin.1	/home/ecaffrey/user_data/MiFoDB_2023/input_beta/public_databases_v2/Kothe_2023b_v2/L.1_metabat2_bin.1.fa	/home/ecaffrey/user_data/MiFoDB_2023/input_beta/public_databases_v2_renamed/L.1_metabat2_bin.1.fa	Kothe et al. 2023b	MAG	NA	novel miso	legumes	Denmark	Copenhagen, Denmark	eukaryote	97.37	0.38
L1.2_bin.2.fa	L1.2_bin.2	/home/ecaffrey/user_data/MiFoDB_2023/input_beta/public_databases_v2/Kothe_2023b_v2/L1.2_bin.2.fa	/home/ecaffrey/user_data/MiFoDB_2023/input_beta/public_databases_v2_renamed/L1.2_bin.2.fa	Kothe et al. 2023b	MAG	NA	novel miso	legumes	Denmark	Copenhagen, Denmark	prokaryote	99.17	0.46
L1.2_bin.3.fa	L1.2_bin.3	/home/ecaffrey/user_data/MiFoDB_2023/input_beta/public_databases_v2/Kothe_2023b_v2/L1.2_bin.3.fa	/home/ecaffrey/user_data/MiFoDB_2023/input_beta/public_databases_v2_renamed/L1.2_bin.3.fa	Kothe et al. 2023b	MAG	NA	novel miso	legumes	Denmark	Copenhagen, Denmark	prokaryote	99.38	0
L1.2_bin.4.fa	L1.2_bin.4	/home/ecaffrey/user_data/MiFoDB_2023/input_beta/public_databases_v2/Kothe_2023b_v2/L1.2_bin.4.fa	/home/ecaffrey/user_data/MiFoDB_2023/input_beta/public_databases_v2_renamed/L1.2_bin.4.fa	Kothe et al. 2023b	MAG	NA	novel miso	legumes	Denmark	Copenhagen, Denmark	prokaryote	99.44	0.34
L2.2_bin.2.fa	L2.2_bin.2	/home/ecaffrey/user_data/MiFoDB_2023/input_beta/public_databases_v2/Kothe_2023b_v2/L2.2_bin.2.fa	/home/ecaffrey/user_data/MiFoDB_2023/input_beta/public_databases_v2_renamed/L2.2_bin.2.fa	Kothe et al. 2023b	MAG	NA	novel miso	legumes	Denmark	Copenhagen, Denmark	prokaryote	99.38	0
L2.2_bin.3.fa	L2.2_bin.3	/home/ecaffrey/user_data/MiFoDB_2023/input_beta/public_databases_v2/Kothe_2023b_v2/L2.2_bin.3.fa	/home/ecaffrey/user_data/MiFoDB_2023/input_beta/public_databases_v2_renamed/L2.2_bin.3.fa	Kothe et al. 2023b	MAG	NA	novel miso	legumes	Denmark	Copenhagen, Denmark	prokaryote	99.44	0.34
L3.2_bin.1.fa	L3.2_bin.1	/home/ecaffrey/user_data/MiFoDB_2023/input_beta/public_databases_v2/Kothe_2023b_v2/L3.2_bin.1.fa	/home/ecaffrey/user_data/MiFoDB_2023/input_beta/public_databases_v2_renamed/L3.2_bin.1.fa	Kothe et al. 2023b	MAG	NA	novel miso	legumes	Denmark	Copenhagen, Denmark	prokaryote	98.15	0
L3.2_bin.2.fa	L3.2_bin.2	/home/ecaffrey/user_data/MiFoDB_2023/input_beta/public_databases_v2/Kothe_2023b_v2/L3.2_bin.2.fa	/home/ecaffrey/user_data/MiFoDB_2023/input_beta/public_databases_v2_renamed/L3.2_bin.2.fa	Kothe et al. 2023b	MAG	NA	novel miso	legumes	Denmark	Copenhagen, Denmark	prokaryote	99.07	2.78
L3.2_bin.5.fa	L3.2_bin.5	/home/ecaffrey/user_data/MiFoDB_2023/input_beta/public_databases_v2/Kothe_2023b_v2/L3.2_bin.5.fa	/home/ecaffrey/user_data/MiFoDB_2023/input_beta/public_databases_v2_renamed/L3.2_bin.5.fa	Kothe et al. 2023b	MAG	NA	novel miso	legumes	Denmark	Copenhagen, Denmark	prokaryote	99.24	1.01
MS_bin.1.fa	MS_bin.1	/home/ecaffrey/user_data/MiFoDB_2023/input_beta/public_databases_v2/Kothe_2023b_v2/MS_bin.1.fa	/home/ecaffrey/user_data/MiFoDB_2023/input_beta/public_databases_v2_renamed/MS_bin.1.fa	Kothe et al. 2023b	MAG	NA	novel miso	legumes	Denmark	Copenhagen, Denmark	prokaryote	99.44	0.13
MS_bin.4.fa	MS_bin.4	/home/ecaffrey/user_data/MiFoDB_2023/input_beta/public_databases_v2/Kothe_2023b_v2/MS_bin.4.fa	/home/ecaffrey/user_data/MiFoDB_2023/input_beta/public_databases_v2_renamed/MS_bin.4.fa	Kothe et al. 2023b	MAG	NA	novel miso	legumes	Denmark	Copenhagen, Denmark	prokaryote	98.46	2.78
MS_bin.5.fa	MS_bin.5	/home/ecaffrey/user_data/MiFoDB_2023/input_beta/public_databases_v2/Kothe_2023b_v2/MS_bin.5.fa	/home/ecaffrey/user_data/MiFoDB_2023/input_beta/public_databases_v2_renamed/MS_bin.5.fa	Kothe et al. 2023b	MAG	NA	novel miso	legumes	Denmark	Copenhagen, Denmark	prokaryote	98.85	1
NF.1_bin.1.fa	NF.1_bin.1	/home/ecaffrey/user_data/MiFoDB_2023/input_beta/public_databases_v2/Kothe_2023b_v2/NF.1_bin.1.fa	/home/ecaffrey/user_data/MiFoDB_2023/input_beta/public_databases_v2_renamed/NF.1_bin.1.fa	Kothe et al. 2023b	MAG	NA	novel miso	legumes	Denmark	Copenhagen, Denmark	prokaryote	99.44	0.9
NF1.2_bin.2.fa	NF1.2_bin.2	/home/ecaffrey/user_data/MiFoDB_2023/input_beta/public_databases_v2/Kothe_2023b_v2/NF1.2_bin.2.fa	/home/ecaffrey/user_data/MiFoDB_2023/input_beta/public_databases_v2_renamed/NF1.2_bin.2.fa	Kothe et al. 2023b	MAG	NA	novel miso	legumes	Denmark	Copenhagen, Denmark	prokaryote	98.46	1.54
NF1.2_bin.4.fa	NF1.2_bin.4	/home/ecaffrey/user_data/MiFoDB_2023/input_beta/public_databases_v2/Kothe_2023b_v2/NF1.2_bin.4.fa	/home/ecaffrey/user_data/MiFoDB_2023/input_beta/public_databases_v2_renamed/NF1.2_bin.4.fa	Kothe et al. 2023b	MAG	NA	novel miso	legumes	Denmark	Copenhagen, Denmark	prokaryote	99.44	0.34
NF1.2_bin.6.fa	NF1.2_bin.6	/home/ecaffrey/user_data/MiFoDB_2023/input_beta/public_databases_v2/Kothe_2023b_v2/NF1.2_bin.6.fa	/home/ecaffrey/user_data/MiFoDB_2023/input_beta/public_databases_v2_renamed/NF1.2_bin.6.fa	Kothe et al. 2023b	MAG	NA	novel miso	legumes	Denmark	Copenhagen, Denmark	prokaryote	93.83	0.62
NF2.2_bin.1.fa	NF2.2_bin.1	/home/ecaffrey/user_data/MiFoDB_2023/input_beta/public_databases_v2/Kothe_2023b_v2/NF2.2_bin.1.fa	/home/ecaffrey/user_data/MiFoDB_2023/input_beta/public_databases_v2_renamed/NF2.2_bin.1.fa	Kothe et al. 2023b	MAG	NA	novel miso	legumes	Denmark	Copenhagen, Denmark	prokaryote	99.38	3.09
NF2.2_bin.4.fa	NF2.2_bin.4	/home/ecaffrey/user_data/MiFoDB_2023/input_beta/public_databases_v2/Kothe_2023b_v2/NF2.2_bin.4.fa	/home/ecaffrey/user_data/MiFoDB_2023/input_beta/public_databases_v2_renamed/NF2.2_bin.4.fa	Kothe et al. 2023b	MAG	NA	novel miso	legumes	Denmark	Copenhagen, Denmark	prokaryote	97.53	1.85
NF2.2_bin.5.fa	NF2.2_bin.5	/home/ecaffrey/user_data/MiFoDB_2023/input_beta/public_databases_v2/Kothe_2023b_v2/NF2.2_bin.5.fa	/home/ecaffrey/user_data/MiFoDB_2023/input_beta/public_databases_v2_renamed/NF2.2_bin.5.fa	Kothe et al. 2023b	MAG	NA	novel miso	legumes	Denmark	Copenhagen, Denmark	prokaryote	99.44	0.34
NF3.2_bin.1.fa	NF3.2_bin.1	/home/ecaffrey/user_data/MiFoDB_2023/input_beta/public_databases_v2/Kothe_2023b_v2/NF3.2_bin.1.fa	/home/ecaffrey/user_data/MiFoDB_2023/input_beta/public_databases_v2_renamed/NF3.2_bin.1.fa	Kothe et al. 2023b	MAG	NA	novel miso	legumes	Denmark	Copenhagen, Denmark	prokaryote	99.44	0.34
NF3.2_bin.4.fa	NF3.2_bin.4	/home/ecaffrey/user_data/MiFoDB_2023/input_beta/public_databases_v2/Kothe_2023b_v2/NF3.2_bin.4.fa	/home/ecaffrey/user_data/MiFoDB_2023/input_beta/public_databases_v2_renamed/NF3.2_bin.4.fa	Kothe et al. 2023b	MAG	NA	novel miso	legumes	Denmark	Copenhagen, Denmark	prokaryote	98.46	2.78
NL.1_bin.1.fa	NL.1_bin.1	/home/ecaffrey/user_data/MiFoDB_2023/input_beta/public_databases_v2/Kothe_2023b_v2/NL.1_bin.1.fa	/home/ecaffrey/user_data/MiFoDB_2023/input_beta/public_databases_v2_renamed/NL.1_bin.1.fa	Kothe et al. 2023b	MAG	NA	novel miso	legumes	Denmark	Copenhagen, Denmark	prokaryote	99.44	0.34
NL.1_metabat_bin.3.fa	NL.1_metabat_bin.3	/home/ecaffrey/user_data/MiFoDB_2023/input_beta/public_databases_v2/Kothe_2023b_v2/NL.1_metabat_bin.3.fa	/home/ecaffrey/user_data/MiFoDB_2023/input_beta/public_databases_v2_renamed/NL.1_metabat_bin.3.fa	Kothe et al. 2023b	MAG	NA	novel miso	legumes	Denmark	Copenhagen, Denmark	eukaryote	80.08	1.13
NL1.2_bin.2.fa	NL1.2_bin.2	/home/ecaffrey/user_data/MiFoDB_2023/input_beta/public_databases_v2/Kothe_2023b_v2/NL1.2_bin.2.fa	/home/ecaffrey/user_data/MiFoDB_2023/input_beta/public_databases_v2_renamed/NL1.2_bin.2.fa	Kothe et al. 2023b	MAG	NA	novel miso	legumes	Denmark	Copenhagen, Denmark	prokaryote	99.44	0.63
NL1.2_bin.4.fa	NL1.2_bin.4	/home/ecaffrey/user_data/MiFoDB_2023/input_beta/public_databases_v2/Kothe_2023b_v2/NL1.2_bin.4.fa	/home/ecaffrey/user_data/MiFoDB_2023/input_beta/public_databases_v2_renamed/NL1.2_bin.4.fa	Kothe et al. 2023b	MAG	NA	novel miso	legumes	Denmark	Copenhagen, Denmark	prokaryote	98.46	1.85
NL2.2_bin.1.fa	NL2.2_bin.1	/home/ecaffrey/user_data/MiFoDB_2023/input_beta/public_databases_v2/Kothe_2023b_v2/NL2.2_bin.1.fa	/home/ecaffrey/user_data/MiFoDB_2023/input_beta/public_databases_v2_renamed/NL2.2_bin.1.fa	Kothe et al. 2023b	MAG	NA	novel miso	legumes	Denmark	Copenhagen, Denmark	prokaryote	99.44	0.34
NL2.2_bin.2.fa	NL2.2_bin.2	/home/ecaffrey/user_data/MiFoDB_2023/input_beta/public_databases_v2/Kothe_2023b_v2/NL2.2_bin.2.fa	/home/ecaffrey/user_data/MiFoDB_2023/input_beta/public_databases_v2_renamed/NL2.2_bin.2.fa	Kothe et al. 2023b	MAG	NA	novel miso	legumes	Denmark	Copenhagen, Denmark	prokaryote	97.32	1.94
NL2.2_bin.3.fa	NL2.2_bin.3	/home/ecaffrey/user_data/MiFoDB_2023/input_beta/public_databases_v2/Kothe_2023b_v2/NL2.2_bin.3.fa	/home/ecaffrey/user_data/MiFoDB_2023/input_beta/public_databases_v2_renamed/NL2.2_bin.3.fa	Kothe et al. 2023b	MAG	NA	novel miso	legumes	Denmark	Copenhagen, Denmark	prokaryote	97.84	2.16
NL2.2_bin.4.fa	NL2.2_bin.4	/home/ecaffrey/user_data/MiFoDB_2023/input_beta/public_databases_v2/Kothe_2023b_v2/NL2.2_bin.4.fa	/home/ecaffrey/user_data/MiFoDB_2023/input_beta/public_databases_v2_renamed/NL2.2_bin.4.fa	Kothe et al. 2023b	MAG	NA	novel miso	legumes	Denmark	Copenhagen, Denmark	prokaryote	99.38	0
NL3.2_bin.2.fa	NL3.2_bin.2	/home/ecaffrey/user_data/MiFoDB_2023/input_beta/public_databases_v2/Kothe_2023b_v2/NL3.2_bin.2.fa	/home/ecaffrey/user_data/MiFoDB_2023/input_beta/public_databases_v2_renamed/NL3.2_bin.2.fa	Kothe et al. 2023b	MAG	NA	novel miso	legumes	Denmark	Copenhagen, Denmark	prokaryote	98.77	0.62
NL3.2_bin.3.fa	NL3.2_bin.3	/home/ecaffrey/user_data/MiFoDB_2023/input_beta/public_databases_v2/Kothe_2023b_v2/NL3.2_bin.3.fa	/home/ecaffrey/user_data/MiFoDB_2023/input_beta/public_databases_v2_renamed/NL3.2_bin.3.fa	Kothe et al. 2023b	MAG	NA	novel miso	legumes	Denmark	Copenhagen, Denmark	prokaryote	98.15	2.16
NL3.2_bin.4.fa	NL3.2_bin.4	/home/ecaffrey/user_data/MiFoDB_2023/input_beta/public_databases_v2/Kothe_2023b_v2/NL3.2_bin.4.fa	/home/ecaffrey/user_data/MiFoDB_2023/input_beta/public_databases_v2_renamed/NL3.2_bin.4.fa	Kothe et al. 2023b	MAG	NA	novel miso	legumes	Denmark	Copenhagen, Denmark	prokaryote	99.44	0.34
NP.1_bin.1.fa	NP.1_bin.1	/home/ecaffrey/user_data/MiFoDB_2023/input_beta/public_databases_v2/Kothe_2023b_v2/NP.1_bin.1.fa	/home/ecaffrey/user_data/MiFoDB_2023/input_beta/public_databases_v2_renamed/NP.1_bin.1.fa	Kothe et al. 2023b	MAG	NA	novel miso	legumes	Denmark	Copenhagen, Denmark	prokaryote	99.44	0.34
NP1.2_bin.3.fa	NP1.2_bin.3	/home/ecaffrey/user_data/MiFoDB_2023/input_beta/public_databases_v2/Kothe_2023b_v2/NP1.2_bin.3.fa	/home/ecaffrey/user_data/MiFoDB_2023/input_beta/public_databases_v2_renamed/NP1.2_bin.3.fa	Kothe et al. 2023b	MAG	NA	novel miso	legumes	Denmark	Copenhagen, Denmark	prokaryote	98.28	0.87
NP1.2_bin.4.fa	NP1.2_bin.4	/home/ecaffrey/user_data/MiFoDB_2023/input_beta/public_databases_v2/Kothe_2023b_v2/NP1.2_bin.4.fa	/home/ecaffrey/user_data/MiFoDB_2023/input_beta/public_databases_v2_renamed/NP1.2_bin.4.fa	Kothe et al. 2023b	MAG	NA	novel miso	legumes	Denmark	Copenhagen, Denmark	prokaryote	98.46	2.47
NP1.2_bin.5.fa	NP1.2_bin.5	/home/ecaffrey/user_data/MiFoDB_2023/input_beta/public_databases_v2/Kothe_2023b_v2/NP1.2_bin.5.fa	/home/ecaffrey/user_data/MiFoDB_2023/input_beta/public_databases_v2_renamed/NP1.2_bin.5.fa	Kothe et al. 2023b	MAG	NA	novel miso	legumes	Denmark	Copenhagen, Denmark	prokaryote	99.44	1.45
NP1.2_bin.6.fa	NP1.2_bin.6	/home/ecaffrey/user_data/MiFoDB_2023/input_beta/public_databases_v2/Kothe_2023b_v2/NP1.2_bin.6.fa	/home/ecaffrey/user_data/MiFoDB_2023/input_beta/public_databases_v2_renamed/NP1.2_bin.6.fa	Kothe et al. 2023b	MAG	NA	novel miso	legumes	Denmark	Copenhagen, Denmark	prokaryote	99.38	0
NP2.2_bin.2.fa	NP2.2_bin.2	/home/ecaffrey/user_data/MiFoDB_2023/input_beta/public_databases_v2/Kothe_2023b_v2/NP2.2_bin.2.fa	/home/ecaffrey/user_data/MiFoDB_2023/input_beta/public_databases_v2_renamed/NP2.2_bin.2.fa	Kothe et al. 2023b	MAG	NA	novel miso	legumes	Denmark	Copenhagen, Denmark	prokaryote	98.37	4.85
NP2.2_bin.4.fa	NP2.2_bin.4	/home/ecaffrey/user_data/MiFoDB_2023/input_beta/public_databases_v2/Kothe_2023b_v2/NP2.2_bin.4.fa	/home/ecaffrey/user_data/MiFoDB_2023/input_beta/public_databases_v2_renamed/NP2.2_bin.4.fa	Kothe et al. 2023b	MAG	NA	novel miso	legumes	Denmark	Copenhagen, Denmark	prokaryote	99.44	0.36
NP2.2_bin.5.fa	NP2.2_bin.5	/home/ecaffrey/user_data/MiFoDB_2023/input_beta/public_databases_v2/Kothe_2023b_v2/NP2.2_bin.5.fa	/home/ecaffrey/user_data/MiFoDB_2023/input_beta/public_databases_v2_renamed/NP2.2_bin.5.fa	Kothe et al. 2023b	MAG	NA	novel miso	legumes	Denmark	Copenhagen, Denmark	prokaryote	98.15	3.29
NP2.2_bin.7.fa	NP2.2_bin.7	/home/ecaffrey/user_data/MiFoDB_2023/input_beta/public_databases_v2/Kothe_2023b_v2/NP2.2_bin.7.fa	/home/ecaffrey/user_data/MiFoDB_2023/input_beta/public_databases_v2_renamed/NP2.2_bin.7.fa	Kothe et al. 2023b	MAG	NA	novel miso	legumes	Denmark	Copenhagen, Denmark	prokaryote	97.24	1.24
NP3.2_bin.2.fa	NP3.2_bin.2	/home/ecaffrey/user_data/MiFoDB_2023/input_beta/public_databases_v2/Kothe_2023b_v2/NP3.2_bin.2.fa	/home/ecaffrey/user_data/MiFoDB_2023/input_beta/public_databases_v2_renamed/NP3.2_bin.2.fa	Kothe et al. 2023b	MAG	NA	novel miso	legumes	Denmark	Copenhagen, Denmark	prokaryote	99.38	0
NP3.2_bin.3.fa	NP3.2_bin.3	/home/ecaffrey/user_data/MiFoDB_2023/input_beta/public_databases_v2/Kothe_2023b_v2/NP3.2_bin.3.fa	/home/ecaffrey/user_data/MiFoDB_2023/input_beta/public_databases_v2_renamed/NP3.2_bin.3.fa	Kothe et al. 2023b	MAG	NA	novel miso	legumes	Denmark	Copenhagen, Denmark	prokaryote	98.96	1.87
NP3.2_bin.4.fa	NP3.2_bin.4	/home/ecaffrey/user_data/MiFoDB_2023/input_beta/public_databases_v2/Kothe_2023b_v2/NP3.2_bin.4.fa	/home/ecaffrey/user_data/MiFoDB_2023/input_beta/public_databases_v2_renamed/NP3.2_bin.4.fa	Kothe et al. 2023b	MAG	NA	novel miso	legumes	Denmark	Copenhagen, Denmark	prokaryote	99.32	0.62
NP3.2_bin.5.fa	NP3.2_bin.5	/home/ecaffrey/user_data/MiFoDB_2023/input_beta/public_databases_v2/Kothe_2023b_v2/NP3.2_bin.5.fa	/home/ecaffrey/user_data/MiFoDB_2023/input_beta/public_databases_v2_renamed/NP3.2_bin.5.fa	Kothe et al. 2023b	MAG	NA	novel miso	legumes	Denmark	Copenhagen, Denmark	prokaryote	97.53	0.93
P.1_bin.1.fa	P.1_bin.1	/home/ecaffrey/user_data/MiFoDB_2023/input_beta/public_databases_v2/Kothe_2023b_v2/P.1_bin.1.fa	/home/ecaffrey/user_data/MiFoDB_2023/input_beta/public_databases_v2_renamed/P.1_bin.1.fa	Kothe et al. 2023b	MAG	NA	novel miso	legumes	Denmark	Copenhagen, Denmark	prokaryote	98.9	0.71
P.1_bin.2.fa	P.1_bin.2	/home/ecaffrey/user_data/MiFoDB_2023/input_beta/public_databases_v2/Kothe_2023b_v2/P.1_bin.2.fa	/home/ecaffrey/user_data/MiFoDB_2023/input_beta/public_databases_v2_renamed/P.1_bin.2.fa	Kothe et al. 2023b	MAG	NA	novel miso	legumes	Denmark	Copenhagen, Denmark	prokaryote	99.23	0.34
P.1_metabat_bin.3.fa	P.1_metabat_bin.3	/home/ecaffrey/user_data/MiFoDB_2023/input_beta/public_databases_v2/Kothe_2023b_v2/P.1_metabat_bin.3.fa	/home/ecaffrey/user_data/MiFoDB_2023/input_beta/public_databases_v2_renamed/P.1_metabat_bin.3.fa	Kothe et al. 2023b	MAG	NA	novel miso	legumes	Denmark	Copenhagen, Denmark	eukaryote	92.11	0.38
P1.2_bin.1.fa	P1.2_bin.1	/home/ecaffrey/user_data/MiFoDB_2023/input_beta/public_databases_v2/Kothe_2023b_v2/P1.2_bin.1.fa	/home/ecaffrey/user_data/MiFoDB_2023/input_beta/public_databases_v2_renamed/P1.2_bin.1.fa	Kothe et al. 2023b	MAG	NA	novel miso	legumes	Denmark	Copenhagen, Denmark	prokaryote	99.38	0
P1.2_bin.3.fa	P1.2_bin.3	/home/ecaffrey/user_data/MiFoDB_2023/input_beta/public_databases_v2/Kothe_2023b_v2/P1.2_bin.3.fa	/home/ecaffrey/user_data/MiFoDB_2023/input_beta/public_databases_v2_renamed/P1.2_bin.3.fa	Kothe et al. 2023b	MAG	NA	novel miso	legumes	Denmark	Copenhagen, Denmark	prokaryote	99.44	0.64
P2.2_bin.1.fa	P2.2_bin.1	/home/ecaffrey/user_data/MiFoDB_2023/input_beta/public_databases_v2/Kothe_2023b_v2/P2.2_bin.1.fa	/home/ecaffrey/user_data/MiFoDB_2023/input_beta/public_databases_v2_renamed/P2.2_bin.1.fa	Kothe et al. 2023b	MAG	NA	novel miso	legumes	Denmark	Copenhagen, Denmark	prokaryote	95.09	3.45
P2.2_bin.3.fa	P2.2_bin.3	/home/ecaffrey/user_data/MiFoDB_2023/input_beta/public_databases_v2/Kothe_2023b_v2/P2.2_bin.3.fa	/home/ecaffrey/user_data/MiFoDB_2023/input_beta/public_databases_v2_renamed/P2.2_bin.3.fa	Kothe et al. 2023b	MAG	NA	novel miso	legumes	Denmark	Copenhagen, Denmark	prokaryote	99.38	0
P2.2_bin.5.fa	P2.2_bin.5	/home/ecaffrey/user_data/MiFoDB_2023/input_beta/public_databases_v2/Kothe_2023b_v2/P2.2_bin.5.fa	/home/ecaffrey/user_data/MiFoDB_2023/input_beta/public_databases_v2_renamed/P2.2_bin.5.fa	Kothe et al. 2023b	MAG	NA	novel miso	legumes	Denmark	Copenhagen, Denmark	prokaryote	97.66	3.14
P2.2_bin.6.fa	P2.2_bin.6	/home/ecaffrey/user_data/MiFoDB_2023/input_beta/public_databases_v2/Kothe_2023b_v2/P2.2_bin.6.fa	/home/ecaffrey/user_data/MiFoDB_2023/input_beta/public_databases_v2_renamed/P2.2_bin.6.fa	Kothe et al. 2023b	MAG	NA	novel miso	legumes	Denmark	Copenhagen, Denmark	prokaryote	99.43	0.81
P3.2_bin.1.fa	P3.2_bin.1	/home/ecaffrey/user_data/MiFoDB_2023/input_beta/public_databases_v2/Kothe_2023b_v2/P3.2_bin.1.fa	/home/ecaffrey/user_data/MiFoDB_2023/input_beta/public_databases_v2_renamed/P3.2_bin.1.fa	Kothe et al. 2023b	MAG	NA	novel miso	legumes	Denmark	Copenhagen, Denmark	prokaryote	90.59	1.45
P3.2_bin.2.fa	P3.2_bin.2	/home/ecaffrey/user_data/MiFoDB_2023/input_beta/public_databases_v2/Kothe_2023b_v2/P3.2_bin.2.fa	/home/ecaffrey/user_data/MiFoDB_2023/input_beta/public_databases_v2_renamed/P3.2_bin.2.fa	Kothe et al. 2023b	MAG	NA	novel miso	legumes	Denmark	Copenhagen, Denmark	prokaryote	99.43	0.34
P3.2_bin.3.fa	P3.2_bin.3	/home/ecaffrey/user_data/MiFoDB_2023/input_beta/public_databases_v2/Kothe_2023b_v2/P3.2_bin.3.fa	/home/ecaffrey/user_data/MiFoDB_2023/input_beta/public_databases_v2_renamed/P3.2_bin.3.fa	Kothe et al. 2023b	MAG	NA	novel miso	legumes	Denmark	Copenhagen, Denmark	prokaryote	93.67	3.72
P3.2_bin.4.fa	P3.2_bin.4	/home/ecaffrey/user_data/MiFoDB_2023/input_beta/public_databases_v2/Kothe_2023b_v2/P3.2_bin.4.fa	/home/ecaffrey/user_data/MiFoDB_2023/input_beta/public_databases_v2_renamed/P3.2_bin.4.fa	Kothe et al. 2023b	MAG	NA	novel miso	legumes	Denmark	Copenhagen, Denmark	prokaryote	92.13	3.76
P3.2_bin.5.fa	P3.2_bin.5	/home/ecaffrey/user_data/MiFoDB_2023/input_beta/public_databases_v2/Kothe_2023b_v2/P3.2_bin.5.fa	/home/ecaffrey/user_data/MiFoDB_2023/input_beta/public_databases_v2_renamed/P3.2_bin.5.fa	Kothe et al. 2023b	MAG	NA	novel miso	legumes	Denmark	Copenhagen, Denmark	prokaryote	95.06	0
PB_bin.2.fa	PB_bin.2	/home/ecaffrey/user_data/MiFoDB_2023/input_beta/public_databases_v2/Kothe_2023b_v2/PB_bin.2.fa	/home/ecaffrey/user_data/MiFoDB_2023/input_beta/public_databases_v2_renamed/PB_bin.2.fa	Kothe et al. 2023b	MAG	NA	novel miso	legumes	Denmark	Copenhagen, Denmark	prokaryote	99.73	1.31
PB_bin.3.fa	PB_bin.3	/home/ecaffrey/user_data/MiFoDB_2023/input_beta/public_databases_v2/Kothe_2023b_v2/PB_bin.3.fa	/home/ecaffrey/user_data/MiFoDB_2023/input_beta/public_databases_v2_renamed/PB_bin.3.fa	Kothe et al. 2023b	MAG	NA	novel miso	legumes	Denmark	Copenhagen, Denmark	prokaryote	99.38	0
PB_bin.4.fa	PB_bin.4	/home/ecaffrey/user_data/MiFoDB_2023/input_beta/public_databases_v2/Kothe_2023b_v2/PB_bin.4.fa	/home/ecaffrey/user_data/MiFoDB_2023/input_beta/public_databases_v2_renamed/PB_bin.4.fa	Kothe et al. 2023b	MAG	NA	novel miso	legumes	Denmark	Copenhagen, Denmark	prokaryote	94.37	1.03
PR_bin.1.fa	PR_bin.1	/home/ecaffrey/user_data/MiFoDB_2023/input_beta/public_databases_v2/Kothe_2023b_v2/PR_bin.1.fa	/home/ecaffrey/user_data/MiFoDB_2023/input_beta/public_databases_v2_renamed/PR_bin.1.fa	Kothe et al. 2023b	MAG	NA	novel miso	legumes	Denmark	Copenhagen, Denmark	prokaryote	93.72	0.33
PR_bin.2.fa	PR_bin.2	/home/ecaffrey/user_data/MiFoDB_2023/input_beta/public_databases_v2/Kothe_2023b_v2/PR_bin.2.fa	/home/ecaffrey/user_data/MiFoDB_2023/input_beta/public_databases_v2_renamed/PR_bin.2.fa	Kothe et al. 2023b	MAG	NA	novel miso	legumes	Denmark	Copenhagen, Denmark	prokaryote	97.49	0.4
PR_bin.3.fa	PR_bin.3	/home/ecaffrey/user_data/MiFoDB_2023/input_beta/public_databases_v2/Kothe_2023b_v2/PR_bin.3.fa	/home/ecaffrey/user_data/MiFoDB_2023/input_beta/public_databases_v2_renamed/PR_bin.3.fa	Kothe et al. 2023b	MAG	NA	novel miso	legumes	Denmark	Copenhagen, Denmark	prokaryote	99.38	0
PR_metabat_bin.2.fa	PR_metabat_bin.2	/home/ecaffrey/user_data/MiFoDB_2023/input_beta/public_databases_v2/Kothe_2023b_v2/PR_metabat_bin.2.fa	/home/ecaffrey/user_data/MiFoDB_2023/input_beta/public_databases_v2_renamed/PR_metabat_bin.2.fa	Kothe et al. 2023b	MAG	NA	novel miso	legumes	Denmark	Copenhagen, Denmark	eukaryote	100	0
RB.1_bin.1.fa	RB.1_bin.1	/home/ecaffrey/user_data/MiFoDB_2023/input_beta/public_databases_v2/Kothe_2023b_v2/RB.1_bin.1.fa	/home/ecaffrey/user_data/MiFoDB_2023/input_beta/public_databases_v2_renamed/RB.1_bin.1.fa	Kothe et al. 2023b	MAG	NA	novel miso	legumes	Denmark	Copenhagen, Denmark	prokaryote	99.44	0.34
RB.1_metabat_bin.3.fa	RB.1_metabat_bin.3	/home/ecaffrey/user_data/MiFoDB_2023/input_beta/public_databases_v2/Kothe_2023b_v2/RB.1_metabat_bin.3.fa	/home/ecaffrey/user_data/MiFoDB_2023/input_beta/public_databases_v2_renamed/RB.1_metabat_bin.3.fa	Kothe et al. 2023b	MAG	NA	novel miso	legumes	Denmark	Copenhagen, Denmark	eukaryote	99.25	0
RB1.2_bin.2.fa	RB1.2_bin.2	/home/ecaffrey/user_data/MiFoDB_2023/input_beta/public_databases_v2/Kothe_2023b_v2/RB1.2_bin.2.fa	/home/ecaffrey/user_data/MiFoDB_2023/input_beta/public_databases_v2_renamed/RB1.2_bin.2.fa	Kothe et al. 2023b	MAG	NA	novel miso	legumes	Denmark	Copenhagen, Denmark	prokaryote	99.44	0.34
RB1.2_metabat_bin.3.fa	RB1.2_metabat_bin.3	/home/ecaffrey/user_data/MiFoDB_2023/input_beta/public_databases_v2/Kothe_2023b_v2/RB1.2_metabat_bin.3.fa	/home/ecaffrey/user_data/MiFoDB_2023/input_beta/public_databases_v2_renamed/RB1.2_metabat_bin.3.fa	Kothe et al. 2023b	MAG	NA	novel miso	legumes	Denmark	Copenhagen, Denmark	eukaryote	97.74	0
RB2.2_bin.2.fa	RB2.2_bin.2	/home/ecaffrey/user_data/MiFoDB_2023/input_beta/public_databases_v2/Kothe_2023b_v2/RB2.2_bin.2.fa	/home/ecaffrey/user_data/MiFoDB_2023/input_beta/public_databases_v2_renamed/RB2.2_bin.2.fa	Kothe et al. 2023b	MAG	NA	novel miso	legumes	Denmark	Copenhagen, Denmark	prokaryote	94.24	0.2
RB2.2_metabat_bin.3.fa	RB2.2_metabat_bin.3	/home/ecaffrey/user_data/MiFoDB_2023/input_beta/public_databases_v2/Kothe_2023b_v2/RB2.2_metabat_bin.3.fa	/home/ecaffrey/user_data/MiFoDB_2023/input_beta/public_databases_v2_renamed/RB2.2_metabat_bin.3.fa	Kothe et al. 2023b	MAG	NA	novel miso	legumes	Denmark	Copenhagen, Denmark	eukaryote	97.37	0
RB3.2_bin.1.fa	RB3.2_bin.1	/home/ecaffrey/user_data/MiFoDB_2023/input_beta/public_databases_v2/Kothe_2023b_v2/RB3.2_bin.1.fa	/home/ecaffrey/user_data/MiFoDB_2023/input_beta/public_databases_v2_renamed/RB3.2_bin.1.fa	Kothe et al. 2023b	MAG	NA	novel miso	legumes	Denmark	Copenhagen, Denmark	prokaryote	99.44	0.34
RB3.2_metabat_bin.4.fa	RB3.2_metabat_bin.4	/home/ecaffrey/user_data/MiFoDB_2023/input_beta/public_databases_v2/Kothe_2023b_v2/RB3.2_metabat_bin.4.fa	/home/ecaffrey/user_data/MiFoDB_2023/input_beta/public_databases_v2_renamed/RB3.2_metabat_bin.4.fa	Kothe et al. 2023b	MAG	NA	novel miso	legumes	Denmark	Copenhagen, Denmark	eukaryote	98.87	0
S.1_bin.1.fa	S.1_bin.1	/home/ecaffrey/user_data/MiFoDB_2023/input_beta/public_databases_v2/Kothe_2023b_v2/S.1_bin.1.fa	/home/ecaffrey/user_data/MiFoDB_2023/input_beta/public_databases_v2_renamed/S.1_bin.1.fa	Kothe et al. 2023b	MAG	NA	novel miso	legumes	Denmark	Copenhagen, Denmark	prokaryote	90.12	1.36
S.1_metabat_bin.6.fa	S.1_metabat_bin.6	/home/ecaffrey/user_data/MiFoDB_2023/input_beta/public_databases_v2/Kothe_2023b_v2/S.1_metabat_bin.6.fa	/home/ecaffrey/user_data/MiFoDB_2023/input_beta/public_databases_v2_renamed/S.1_metabat_bin.6.fa	Kothe et al. 2023b	MAG	NA	novel miso	legumes	Denmark	Copenhagen, Denmark	eukaryote	99.25	0.38
S1.2_bin.3.fa	S1.2_bin.3	/home/ecaffrey/user_data/MiFoDB_2023/input_beta/public_databases_v2/Kothe_2023b_v2/S1.2_bin.3.fa	/home/ecaffrey/user_data/MiFoDB_2023/input_beta/public_databases_v2_renamed/S1.2_bin.3.fa	Kothe et al. 2023b	MAG	NA	novel miso	legumes	Denmark	Copenhagen, Denmark	prokaryote	99.34	0.26
S2.2_bin.1.fa	S2.2_bin.1	/home/ecaffrey/user_data/MiFoDB_2023/input_beta/public_databases_v2/Kothe_2023b_v2/S2.2_bin.1.fa	/home/ecaffrey/user_data/MiFoDB_2023/input_beta/public_databases_v2_renamed/S2.2_bin.1.fa	Kothe et al. 2023b	MAG	NA	novel miso	legumes	Denmark	Copenhagen, Denmark	prokaryote	99.34	0
S2.2_bin.3.fa	S2.2_bin.3	/home/ecaffrey/user_data/MiFoDB_2023/input_beta/public_databases_v2/Kothe_2023b_v2/S2.2_bin.3.fa	/home/ecaffrey/user_data/MiFoDB_2023/input_beta/public_databases_v2_renamed/S2.2_bin.3.fa	Kothe et al. 2023b	MAG	NA	novel miso	legumes	Denmark	Copenhagen, Denmark	prokaryote	95.92	3.67
S3.2_bin.2.fa	S3.2_bin.2	/home/ecaffrey/user_data/MiFoDB_2023/input_beta/public_databases_v2/Kothe_2023b_v2/S3.2_bin.2.fa	/home/ecaffrey/user_data/MiFoDB_2023/input_beta/public_databases_v2_renamed/S3.2_bin.2.fa	Kothe et al. 2023b	MAG	NA	novel miso	legumes	Denmark	Copenhagen, Denmark	prokaryote	99.34	0
SY_bin.1.fa	SY_bin.1	/home/ecaffrey/user_data/MiFoDB_2023/input_beta/public_databases_v2/Kothe_2023b_v2/SY_bin.1.fa	/home/ecaffrey/user_data/MiFoDB_2023/input_beta/public_databases_v2_renamed/SY_bin.1.fa	Kothe et al. 2023b	MAG	NA	novel miso	legumes	Denmark	Copenhagen, Denmark	prokaryote	91.67	0.8
SY_bin.3.fa	SY_bin.3	/home/ecaffrey/user_data/MiFoDB_2023/input_beta/public_databases_v2/Kothe_2023b_v2/SY_bin.3.fa	/home/ecaffrey/user_data/MiFoDB_2023/input_beta/public_databases_v2_renamed/SY_bin.3.fa	Kothe et al. 2023b	MAG	NA	novel miso	legumes	Denmark	Copenhagen, Denmark	prokaryote	99.25	0.13
SY_bin.4.fa	SY_bin.4	/home/ecaffrey/user_data/MiFoDB_2023/input_beta/public_databases_v2/Kothe_2023b_v2/SY_bin.4.fa	/home/ecaffrey/user_data/MiFoDB_2023/input_beta/public_databases_v2_renamed/SY_bin.4.fa	Kothe et al. 2023b	MAG	NA	novel miso	legumes	Denmark	Copenhagen, Denmark	prokaryote	98.77	0
TS_bin.1.fa	TS_bin.1	/home/ecaffrey/user_data/MiFoDB_2023/input_beta/public_databases_v2/Kothe_2023b_v2/TS_bin.1.fa	/home/ecaffrey/user_data/MiFoDB_2023/input_beta/public_databases_v2_renamed/TS_bin.1.fa	Kothe et al. 2023b	MAG	NA	novel miso	legumes	Denmark	Copenhagen, Denmark	prokaryote	93.95	1.23
TS_bin.3.fa	TS_bin.3	/home/ecaffrey/user_data/MiFoDB_2023/input_beta/public_databases_v2/Kothe_2023b_v2/TS_bin.3.fa	/home/ecaffrey/user_data/MiFoDB_2023/input_beta/public_databases_v2_renamed/TS_bin.3.fa	Kothe et al. 2023b	MAG	NA	novel miso	legumes	Denmark	Copenhagen, Denmark	prokaryote	96.6	2.47
TS_bin.5.fa	TS_bin.5	/home/ecaffrey/user_data/MiFoDB_2023/input_beta/public_databases_v2/Kothe_2023b_v2/TS_bin.5.fa	/home/ecaffrey/user_data/MiFoDB_2023/input_beta/public_databases_v2_renamed/TS_bin.5.fa	Kothe et al. 2023b	MAG	NA	novel miso	legumes	Denmark	Copenhagen, Denmark	prokaryote	99.38	0
TS_bin.6.fa	TS_bin.6	/home/ecaffrey/user_data/MiFoDB_2023/input_beta/public_databases_v2/Kothe_2023b_v2/TS_bin.6.fa	/home/ecaffrey/user_data/MiFoDB_2023/input_beta/public_databases_v2_renamed/TS_bin.6.fa	Kothe et al. 2023b	MAG	NA	novel miso	legumes	Denmark	Copenhagen, Denmark	prokaryote	99.73	1.4
Liquid_April_A_bin.1.fa	Liquid_April_A_bin.1	/home/ecaffrey/user_data/MiFoDB_2023/input_beta/public_databases_v2/Kothe_2023c_v2/Liquid_April_A_bin.1.fa	/home/ecaffrey/user_data/MiFoDB_2023/input_beta/public_databases_v2_renamed/Liquid_April_A_bin.1.fa	Wejendorp et al. 2023	MAG	NA	endive roots	vegetable	Denmark	Copenhagen, Denmark	prokaryote	91.16	0.89
Liquid_April_A_bin.4.fa	Liquid_April_A_bin.4	/home/ecaffrey/user_data/MiFoDB_2023/input_beta/public_databases_v2/Kothe_2023c_v2/Liquid_April_A_bin.4.fa	/home/ecaffrey/user_data/MiFoDB_2023/input_beta/public_databases_v2_renamed/Liquid_April_A_bin.4.fa	Wejendorp et al. 2023	MAG	NA	endive roots	vegetable	Denmark	Copenhagen, Denmark	prokaryote	94.03	1.5
Liquid_April_B_bin.1.fa	Liquid_April_B_bin.1	/home/ecaffrey/user_data/MiFoDB_2023/input_beta/public_databases_v2/Kothe_2023c_v2/Liquid_April_B_bin.1.fa	/home/ecaffrey/user_data/MiFoDB_2023/input_beta/public_databases_v2_renamed/Liquid_April_B_bin.1.fa	Wejendorp et al. 2023	MAG	NA	endive roots	vegetable	Denmark	Copenhagen, Denmark	prokaryote	96.4	1.59
Liquid_April_B_bin.4.fa	Liquid_April_B_bin.4	/home/ecaffrey/user_data/MiFoDB_2023/input_beta/public_databases_v2/Kothe_2023c_v2/Liquid_April_B_bin.4.fa	/home/ecaffrey/user_data/MiFoDB_2023/input_beta/public_databases_v2_renamed/Liquid_April_B_bin.4.fa	Wejendorp et al. 2023	MAG	NA	endive roots	vegetable	Denmark	Copenhagen, Denmark	prokaryote	89.98	1.35
Liquid_April_C_bin.1.fa	Liquid_April_C_bin.1	/home/ecaffrey/user_data/MiFoDB_2023/input_beta/public_databases_v2/Kothe_2023c_v2/Liquid_April_C_bin.1.fa	/home/ecaffrey/user_data/MiFoDB_2023/input_beta/public_databases_v2_renamed/Liquid_April_C_bin.1.fa	Wejendorp et al. 2023	MAG	NA	endive roots	vegetable	Denmark	Copenhagen, Denmark	prokaryote	95.28	0.31
Liquid_April_C_bin.3.fa	Liquid_April_C_bin.3	/home/ecaffrey/user_data/MiFoDB_2023/input_beta/public_databases_v2/Kothe_2023c_v2/Liquid_April_C_bin.3.fa	/home/ecaffrey/user_data/MiFoDB_2023/input_beta/public_databases_v2_renamed/Liquid_April_C_bin.3.fa	Wejendorp et al. 2023	MAG	NA	endive roots	vegetable	Denmark	Copenhagen, Denmark	prokaryote	90.94	1.39
Liquid_March_A_bin.1.fa	Liquid_March_A_bin.1	/home/ecaffrey/user_data/MiFoDB_2023/input_beta/public_databases_v2/Kothe_2023c_v2/Liquid_March_A_bin.1.fa	/home/ecaffrey/user_data/MiFoDB_2023/input_beta/public_databases_v2_renamed/Liquid_March_A_bin.1.fa	Wejendorp et al. 2023	MAG	NA	endive roots	vegetable	Denmark	Copenhagen, Denmark	prokaryote	91.55	0.52
Liquid_March_B_bin.1.fa	Liquid_March_B_bin.1	/home/ecaffrey/user_data/MiFoDB_2023/input_beta/public_databases_v2/Kothe_2023c_v2/Liquid_March_B_bin.1.fa	/home/ecaffrey/user_data/MiFoDB_2023/input_beta/public_databases_v2_renamed/Liquid_March_B_bin.1.fa	Wejendorp et al. 2023	MAG	NA	endive roots	vegetable	Denmark	Copenhagen, Denmark	prokaryote	88.59	1.71
Liquid_March_B_bin.2.fa	Liquid_March_B_bin.2	/home/ecaffrey/user_data/MiFoDB_2023/input_beta/public_databases_v2/Kothe_2023c_v2/Liquid_March_B_bin.2.fa	/home/ecaffrey/user_data/MiFoDB_2023/input_beta/public_databases_v2_renamed/Liquid_March_B_bin.2.fa	Wejendorp et al. 2023	MAG	NA	endive roots	vegetable	Denmark	Copenhagen, Denmark	prokaryote	92.06	1.23
Liquid_March_C_bin.1.fa	Liquid_March_C_bin.1	/home/ecaffrey/user_data/MiFoDB_2023/input_beta/public_databases_v2/Kothe_2023c_v2/Liquid_March_C_bin.1.fa	/home/ecaffrey/user_data/MiFoDB_2023/input_beta/public_databases_v2_renamed/Liquid_March_C_bin.1.fa	Wejendorp et al. 2023	MAG	NA	endive roots	vegetable	Denmark	Copenhagen, Denmark	prokaryote	97.58	0.43
Root_April_B_bin.2.fa	Root_April_B_bin.2	/home/ecaffrey/user_data/MiFoDB_2023/input_beta/public_databases_v2/Kothe_2023c_v2/Root_April_B_bin.2.fa	/home/ecaffrey/user_data/MiFoDB_2023/input_beta/public_databases_v2_renamed/Root_April_B_bin.2.fa	Wejendorp et al. 2023	MAG	NA	endive roots	vegetable	Denmark	Copenhagen, Denmark	prokaryote	96.32	2.12
FS00_2017_noduplicates_bin.1.fa	FS00_2017_noduplicates_bin.1	/home/ecaffrey/user_data/MiFoDB_2023/input_beta/public_databases_v2/Leech_2021_v2/FS00_2017_noduplicates_bin.1.fa	/home/ecaffrey/user_data/MiFoDB_2023/input_beta/public_databases_v2_renamed/FS00_2017_noduplicates_bin.1.fa	Leech et al. 2020	MAG	NA	wagashi rind	dairy	Benin	Benin	prokaryote	69.17	0.37
FS00_2017_noduplicates_bin.2.fa	FS00_2017_noduplicates_bin.2	/home/ecaffrey/user_data/MiFoDB_2023/input_beta/public_databases_v2/Leech_2021_v2/FS00_2017_noduplicates_bin.2.fa	/home/ecaffrey/user_data/MiFoDB_2023/input_beta/public_databases_v2_renamed/FS00_2017_noduplicates_bin.2.fa	Leech et al. 2020	MAG	NA	wagashi rind	dairy	Benin	Benin	prokaryote	4.37	0
FS00_2017_noduplicates_bin.3.fa	FS00_2017_noduplicates_bin.3	/home/ecaffrey/user_data/MiFoDB_2023/input_beta/public_databases_v2/Leech_2021_v2/FS00_2017_noduplicates_bin.3.fa	/home/ecaffrey/user_data/MiFoDB_2023/input_beta/public_databases_v2_renamed/FS00_2017_noduplicates_bin.3.fa	Leech et al. 2020	MAG	NA	wagashi rind	dairy	Benin	Benin	prokaryote	0	0
FS00_2017_noduplicates_bin.4.fa	FS00_2017_noduplicates_bin.4	/home/ecaffrey/user_data/MiFoDB_2023/input_beta/public_databases_v2/Leech_2021_v2/FS00_2017_noduplicates_bin.4.fa	/home/ecaffrey/user_data/MiFoDB_2023/input_beta/public_databases_v2_renamed/FS00_2017_noduplicates_bin.4.fa	Leech et al. 2020	MAG	NA	wagashi rind	dairy	Benin	Benin	prokaryote	87.03	0.31
FS00B_2017_noduplicates_bin.1.fa	FS00B_2017_noduplicates_bin.1	/home/ecaffrey/user_data/MiFoDB_2023/input_beta/public_databases_v2/Leech_2021_v2/FS00B_2017_noduplicates_bin.1.fa	/home/ecaffrey/user_data/MiFoDB_2023/input_beta/public_databases_v2_renamed/FS00B_2017_noduplicates_bin.1.fa	Leech et al. 2020	MAG	NA	wagashi core	dairy	Benin	Benin	prokaryote	59.72	0.19
FS00B_2017_noduplicates_bin.2.fa	FS00B_2017_noduplicates_bin.2	/home/ecaffrey/user_data/MiFoDB_2023/input_beta/public_databases_v2/Leech_2021_v2/FS00B_2017_noduplicates_bin.2.fa	/home/ecaffrey/user_data/MiFoDB_2023/input_beta/public_databases_v2_renamed/FS00B_2017_noduplicates_bin.2.fa	Leech et al. 2020	MAG	NA	wagashi core	dairy	Benin	Benin	prokaryote	75.94	0.19
FS00B_2017_noduplicates_bin.3.fa	FS00B_2017_noduplicates_bin.3	/home/ecaffrey/user_data/MiFoDB_2023/input_beta/public_databases_v2/Leech_2021_v2/FS00B_2017_noduplicates_bin.3.fa	/home/ecaffrey/user_data/MiFoDB_2023/input_beta/public_databases_v2_renamed/FS00B_2017_noduplicates_bin.3.fa	Leech et al. 2020	MAG	NA	wagashi core	dairy	Benin	Benin	prokaryote	47.57	1.72
FS00B_2017_noduplicates_bin.4.fa	FS00B_2017_noduplicates_bin.4	/home/ecaffrey/user_data/MiFoDB_2023/input_beta/public_databases_v2/Leech_2021_v2/FS00B_2017_noduplicates_bin.4.fa	/home/ecaffrey/user_data/MiFoDB_2023/input_beta/public_databases_v2_renamed/FS00B_2017_noduplicates_bin.4.fa	Leech et al. 2020	MAG	NA	wagashi core	dairy	Benin	Benin	prokaryote	0	0
FS00B_2017_noduplicates_bin.5.fa	FS00B_2017_noduplicates_bin.5	/home/ecaffrey/user_data/MiFoDB_2023/input_beta/public_databases_v2/Leech_2021_v2/FS00B_2017_noduplicates_bin.5.fa	/home/ecaffrey/user_data/MiFoDB_2023/input_beta/public_databases_v2_renamed/FS00B_2017_noduplicates_bin.5.fa	Leech et al. 2020	MAG	NA	wagashi core	dairy	Benin	Benin	prokaryote	95.13	0.51
FS00B_2017_noduplicates_bin.6.fa	FS00B_2017_noduplicates_bin.6	/home/ecaffrey/user_data/MiFoDB_2023/input_beta/public_databases_v2/Leech_2021_v2/FS00B_2017_noduplicates_bin.6.fa	/home/ecaffrey/user_data/MiFoDB_2023/input_beta/public_databases_v2_renamed/FS00B_2017_noduplicates_bin.6.fa	Leech et al. 2020	MAG	NA	wagashi core	dairy	Benin	Benin	eukaryote	74.95	0
FS01_2016_noduplicates_bin.1.fa	FS01_2016_noduplicates_bin.1	/home/ecaffrey/user_data/MiFoDB_2023/input_beta/public_databases_v2/Leech_2021_v2/FS01_2016_noduplicates_bin.1.fa	/home/ecaffrey/user_data/MiFoDB_2023/input_beta/public_databases_v2_renamed/FS01_2016_noduplicates_bin.1.fa	Leech et al. 2020	MAG	NA	bread kvass	grains	Russia	Russia	prokaryote	74.45	5.29
FS01_2016_noduplicates_bin.10.fa	FS01_2016_noduplicates_bin.10	/home/ecaffrey/user_data/MiFoDB_2023/input_beta/public_databases_v2/Leech_2021_v2/FS01_2016_noduplicates_bin.10.fa	/home/ecaffrey/user_data/MiFoDB_2023/input_beta/public_databases_v2_renamed/FS01_2016_noduplicates_bin.10.fa	Leech et al. 2020	MAG	NA	bread kvass	grains	Russia	Russia	prokaryote	0	0
FS01_2016_noduplicates_bin.11.fa	FS01_2016_noduplicates_bin.11	/home/ecaffrey/user_data/MiFoDB_2023/input_beta/public_databases_v2/Leech_2021_v2/FS01_2016_noduplicates_bin.11.fa	/home/ecaffrey/user_data/MiFoDB_2023/input_beta/public_databases_v2_renamed/FS01_2016_noduplicates_bin.11.fa	Leech et al. 2020	MAG	NA	bread kvass	grains	Russia	Russia	prokaryote	8.39	0
FS01_2016_noduplicates_bin.12.fa	FS01_2016_noduplicates_bin.12	/home/ecaffrey/user_data/MiFoDB_2023/input_beta/public_databases_v2/Leech_2021_v2/FS01_2016_noduplicates_bin.12.fa	/home/ecaffrey/user_data/MiFoDB_2023/input_beta/public_databases_v2_renamed/FS01_2016_noduplicates_bin.12.fa	Leech et al. 2020	MAG	NA	bread kvass	grains	Russia	Russia	eukaryote	85.92	67.29
FS01_2016_noduplicates_bin.13.fa	FS01_2016_noduplicates_bin.13	/home/ecaffrey/user_data/MiFoDB_2023/input_beta/public_databases_v2/Leech_2021_v2/FS01_2016_noduplicates_bin.13.fa	/home/ecaffrey/user_data/MiFoDB_2023/input_beta/public_databases_v2_renamed/FS01_2016_noduplicates_bin.13.fa	Leech et al. 2020	MAG	NA	bread kvass	grains	Russia	Russia	prokaryote	6.25	0
FS01_2016_noduplicates_bin.14.fa	FS01_2016_noduplicates_bin.14	/home/ecaffrey/user_data/MiFoDB_2023/input_beta/public_databases_v2/Leech_2021_v2/FS01_2016_noduplicates_bin.14.fa	/home/ecaffrey/user_data/MiFoDB_2023/input_beta/public_databases_v2_renamed/FS01_2016_noduplicates_bin.14.fa	Leech et al. 2020	MAG	NA	bread kvass	grains	Russia	Russia	prokaryote	6.85	0
FS01_2016_noduplicates_bin.2.fa	FS01_2016_noduplicates_bin.2	/home/ecaffrey/user_data/MiFoDB_2023/input_beta/public_databases_v2/Leech_2021_v2/FS01_2016_noduplicates_bin.2.fa	/home/ecaffrey/user_data/MiFoDB_2023/input_beta/public_databases_v2_renamed/FS01_2016_noduplicates_bin.2.fa	Leech et al. 2020	MAG	NA	bread kvass	grains	Russia	Russia	prokaryote	49.14	0
FS01_2016_noduplicates_bin.3.fa	FS01_2016_noduplicates_bin.3	/home/ecaffrey/user_data/MiFoDB_2023/input_beta/public_databases_v2/Leech_2021_v2/FS01_2016_noduplicates_bin.3.fa	/home/ecaffrey/user_data/MiFoDB_2023/input_beta/public_databases_v2_renamed/FS01_2016_noduplicates_bin.3.fa	Leech et al. 2020	MAG	NA	bread kvass	grains	Russia	Russia	prokaryote	4.37	0.65
FS01_2016_noduplicates_bin.4.fa	FS01_2016_noduplicates_bin.4	/home/ecaffrey/user_data/MiFoDB_2023/input_beta/public_databases_v2/Leech_2021_v2/FS01_2016_noduplicates_bin.4.fa	/home/ecaffrey/user_data/MiFoDB_2023/input_beta/public_databases_v2_renamed/FS01_2016_noduplicates_bin.4.fa	Leech et al. 2020	MAG	NA	bread kvass	grains	Russia	Russia	prokaryote	86.4	1.62
FS01_2016_noduplicates_bin.5.fa	FS01_2016_noduplicates_bin.5	/home/ecaffrey/user_data/MiFoDB_2023/input_beta/public_databases_v2/Leech_2021_v2/FS01_2016_noduplicates_bin.5.fa	/home/ecaffrey/user_data/MiFoDB_2023/input_beta/public_databases_v2_renamed/FS01_2016_noduplicates_bin.5.fa	Leech et al. 2020	MAG	NA	bread kvass	grains	Russia	Russia	prokaryote	0	0
FS01_2016_noduplicates_bin.6.fa	FS01_2016_noduplicates_bin.6	/home/ecaffrey/user_data/MiFoDB_2023/input_beta/public_databases_v2/Leech_2021_v2/FS01_2016_noduplicates_bin.6.fa	/home/ecaffrey/user_data/MiFoDB_2023/input_beta/public_databases_v2_renamed/FS01_2016_noduplicates_bin.6.fa	Leech et al. 2020	MAG	NA	bread kvass	grains	Russia	Russia	prokaryote	100	0.26
FS01_2016_noduplicates_bin.7.fa	FS01_2016_noduplicates_bin.7	/home/ecaffrey/user_data/MiFoDB_2023/input_beta/public_databases_v2/Leech_2021_v2/FS01_2016_noduplicates_bin.7.fa	/home/ecaffrey/user_data/MiFoDB_2023/input_beta/public_databases_v2_renamed/FS01_2016_noduplicates_bin.7.fa	Leech et al. 2020	MAG	NA	bread kvass	grains	Russia	Russia	prokaryote	0	0
FS01_2016_noduplicates_bin.8.fa	FS01_2016_noduplicates_bin.8	/home/ecaffrey/user_data/MiFoDB_2023/input_beta/public_databases_v2/Leech_2021_v2/FS01_2016_noduplicates_bin.8.fa	/home/ecaffrey/user_data/MiFoDB_2023/input_beta/public_databases_v2_renamed/FS01_2016_noduplicates_bin.8.fa	Leech et al. 2020	MAG	NA	bread kvass	grains	Russia	Russia	prokaryote	0	0
FS01_2016_noduplicates_bin.9.fa	FS01_2016_noduplicates_bin.9	/home/ecaffrey/user_data/MiFoDB_2023/input_beta/public_databases_v2/Leech_2021_v2/FS01_2016_noduplicates_bin.9.fa	/home/ecaffrey/user_data/MiFoDB_2023/input_beta/public_databases_v2_renamed/FS01_2016_noduplicates_bin.9.fa	Leech et al. 2020	MAG	NA	bread kvass	grains	Russia	Russia	prokaryote	0	0
FS02_2016_noduplicates_bin.1.fa	FS02_2016_noduplicates_bin.1	/home/ecaffrey/user_data/MiFoDB_2023/input_beta/public_databases_v2/Leech_2021_v2/FS02_2016_noduplicates_bin.1.fa	/home/ecaffrey/user_data/MiFoDB_2023/input_beta/public_databases_v2_renamed/FS02_2016_noduplicates_bin.1.fa	Leech et al. 2020	MAG	NA	carrot kimchi	vegetable	United Kingdom	United Kingdom	prokaryote	0	0
FS02_2016_noduplicates_bin.10.fa	FS02_2016_noduplicates_bin.10	/home/ecaffrey/user_data/MiFoDB_2023/input_beta/public_databases_v2/Leech_2021_v2/FS02_2016_noduplicates_bin.10.fa	/home/ecaffrey/user_data/MiFoDB_2023/input_beta/public_databases_v2_renamed/FS02_2016_noduplicates_bin.10.fa	Leech et al. 2020	MAG	NA	carrot kimchi	vegetable	United Kingdom	United Kingdom	prokaryote	96.27	19.48
FS02_2016_noduplicates_bin.11.fa	FS02_2016_noduplicates_bin.11	/home/ecaffrey/user_data/MiFoDB_2023/input_beta/public_databases_v2/Leech_2021_v2/FS02_2016_noduplicates_bin.11.fa	/home/ecaffrey/user_data/MiFoDB_2023/input_beta/public_databases_v2_renamed/FS02_2016_noduplicates_bin.11.fa	Leech et al. 2020	MAG	NA	carrot kimchi	vegetable	United Kingdom	United Kingdom	prokaryote	96.96	97.99
FS02_2016_noduplicates_bin.2.fa	FS02_2016_noduplicates_bin.2	/home/ecaffrey/user_data/MiFoDB_2023/input_beta/public_databases_v2/Leech_2021_v2/FS02_2016_noduplicates_bin.2.fa	/home/ecaffrey/user_data/MiFoDB_2023/input_beta/public_databases_v2_renamed/FS02_2016_noduplicates_bin.2.fa	Leech et al. 2020	MAG	NA	carrot kimchi	vegetable	United Kingdom	United Kingdom	prokaryote	99.72	1.9
FS02_2016_noduplicates_bin.3.fa	FS02_2016_noduplicates_bin.3	/home/ecaffrey/user_data/MiFoDB_2023/input_beta/public_databases_v2/Leech_2021_v2/FS02_2016_noduplicates_bin.3.fa	/home/ecaffrey/user_data/MiFoDB_2023/input_beta/public_databases_v2_renamed/FS02_2016_noduplicates_bin.3.fa	Leech et al. 2020	MAG	NA	carrot kimchi	vegetable	United Kingdom	United Kingdom	prokaryote	94.94	1.9
FS02_2016_noduplicates_bin.4.fa	FS02_2016_noduplicates_bin.4	/home/ecaffrey/user_data/MiFoDB_2023/input_beta/public_databases_v2/Leech_2021_v2/FS02_2016_noduplicates_bin.4.fa	/home/ecaffrey/user_data/MiFoDB_2023/input_beta/public_databases_v2_renamed/FS02_2016_noduplicates_bin.4.fa	Leech et al. 2020	MAG	NA	carrot kimchi	vegetable	United Kingdom	United Kingdom	prokaryote	60.34	0
FS02_2016_noduplicates_bin.5.fa	FS02_2016_noduplicates_bin.5	/home/ecaffrey/user_data/MiFoDB_2023/input_beta/public_databases_v2/Leech_2021_v2/FS02_2016_noduplicates_bin.5.fa	/home/ecaffrey/user_data/MiFoDB_2023/input_beta/public_databases_v2_renamed/FS02_2016_noduplicates_bin.5.fa	Leech et al. 2020	MAG	NA	carrot kimchi	vegetable	United Kingdom	United Kingdom	prokaryote	18.97	0
FS02_2016_noduplicates_bin.6.fa	FS02_2016_noduplicates_bin.6	/home/ecaffrey/user_data/MiFoDB_2023/input_beta/public_databases_v2/Leech_2021_v2/FS02_2016_noduplicates_bin.6.fa	/home/ecaffrey/user_data/MiFoDB_2023/input_beta/public_databases_v2_renamed/FS02_2016_noduplicates_bin.6.fa	Leech et al. 2020	MAG	NA	carrot kimchi	vegetable	United Kingdom	United Kingdom	prokaryote	0	0
FS02_2016_noduplicates_bin.7.fa	FS02_2016_noduplicates_bin.7	/home/ecaffrey/user_data/MiFoDB_2023/input_beta/public_databases_v2/Leech_2021_v2/FS02_2016_noduplicates_bin.7.fa	/home/ecaffrey/user_data/MiFoDB_2023/input_beta/public_databases_v2_renamed/FS02_2016_noduplicates_bin.7.fa	Leech et al. 2020	MAG	NA	carrot kimchi	vegetable	United Kingdom	United Kingdom	prokaryote	79.29	0.36
FS02_2016_noduplicates_bin.8.fa	FS02_2016_noduplicates_bin.8	/home/ecaffrey/user_data/MiFoDB_2023/input_beta/public_databases_v2/Leech_2021_v2/FS02_2016_noduplicates_bin.8.fa	/home/ecaffrey/user_data/MiFoDB_2023/input_beta/public_databases_v2_renamed/FS02_2016_noduplicates_bin.8.fa	Leech et al. 2020	MAG	NA	carrot kimchi	vegetable	United Kingdom	United Kingdom	prokaryote	97.79	3.4
FS02_2016_noduplicates_bin.9.fa	FS02_2016_noduplicates_bin.9	/home/ecaffrey/user_data/MiFoDB_2023/input_beta/public_databases_v2/Leech_2021_v2/FS02_2016_noduplicates_bin.9.fa	/home/ecaffrey/user_data/MiFoDB_2023/input_beta/public_databases_v2_renamed/FS02_2016_noduplicates_bin.9.fa	Leech et al. 2020	MAG	NA	carrot kimchi	vegetable	United Kingdom	United Kingdom	prokaryote	78.28	1.85
FS03_2016_noduplicates_bin.1.fa	FS03_2016_noduplicates_bin.1	/home/ecaffrey/user_data/MiFoDB_2023/input_beta/public_databases_v2/Leech_2021_v2/FS03_2016_noduplicates_bin.1.fa	/home/ecaffrey/user_data/MiFoDB_2023/input_beta/public_databases_v2_renamed/FS03_2016_noduplicates_bin.1.fa	Leech et al. 2020	MAG	NA	boza	grains	United Kingdom	United Kingdom	eukaryote	61.49	0.41
FS03_2016_noduplicates_bin.2.fa	FS03_2016_noduplicates_bin.2	/home/ecaffrey/user_data/MiFoDB_2023/input_beta/public_databases_v2/Leech_2021_v2/FS03_2016_noduplicates_bin.2.fa	/home/ecaffrey/user_data/MiFoDB_2023/input_beta/public_databases_v2_renamed/FS03_2016_noduplicates_bin.2.fa	Leech et al. 2020	MAG	NA	boza	grains	United Kingdom	United Kingdom	prokaryote	12.5	0
FS03_2016_noduplicates_bin.3.fa	FS03_2016_noduplicates_bin.3	/home/ecaffrey/user_data/MiFoDB_2023/input_beta/public_databases_v2/Leech_2021_v2/FS03_2016_noduplicates_bin.3.fa	/home/ecaffrey/user_data/MiFoDB_2023/input_beta/public_databases_v2_renamed/FS03_2016_noduplicates_bin.3.fa	Leech et al. 2020	MAG	NA	boza	grains	United Kingdom	United Kingdom	prokaryote	17.5	0
FS03_2016_noduplicates_bin.4.fa	FS03_2016_noduplicates_bin.4	/home/ecaffrey/user_data/MiFoDB_2023/input_beta/public_databases_v2/Leech_2021_v2/FS03_2016_noduplicates_bin.4.fa	/home/ecaffrey/user_data/MiFoDB_2023/input_beta/public_databases_v2_renamed/FS03_2016_noduplicates_bin.4.fa	Leech et al. 2020	MAG	NA	boza	grains	United Kingdom	United Kingdom	prokaryote	0	0
FS03_2016_noduplicates_bin.5.fa	FS03_2016_noduplicates_bin.5	/home/ecaffrey/user_data/MiFoDB_2023/input_beta/public_databases_v2/Leech_2021_v2/FS03_2016_noduplicates_bin.5.fa	/home/ecaffrey/user_data/MiFoDB_2023/input_beta/public_databases_v2_renamed/FS03_2016_noduplicates_bin.5.fa	Leech et al. 2020	MAG	NA	boza	grains	United Kingdom	United Kingdom	prokaryote	10.53	0
FS03_2016_noduplicates_bin.6.fa	FS03_2016_noduplicates_bin.6	/home/ecaffrey/user_data/MiFoDB_2023/input_beta/public_databases_v2/Leech_2021_v2/FS03_2016_noduplicates_bin.6.fa	/home/ecaffrey/user_data/MiFoDB_2023/input_beta/public_databases_v2_renamed/FS03_2016_noduplicates_bin.6.fa	Leech et al. 2020	MAG	NA	boza	grains	United Kingdom	United Kingdom	prokaryote	80.21	2.57
FS03_2016_noduplicates_bin.7.fa	FS03_2016_noduplicates_bin.7	/home/ecaffrey/user_data/MiFoDB_2023/input_beta/public_databases_v2/Leech_2021_v2/FS03_2016_noduplicates_bin.7.fa	/home/ecaffrey/user_data/MiFoDB_2023/input_beta/public_databases_v2_renamed/FS03_2016_noduplicates_bin.7.fa	Leech et al. 2020	MAG	NA	boza	grains	United Kingdom	United Kingdom	prokaryote	15.52	0
FS05_2016_noduplicates_bin.1.fa	FS05_2016_noduplicates_bin.1	/home/ecaffrey/user_data/MiFoDB_2023/input_beta/public_databases_v2/Leech_2021_v2/FS05_2016_noduplicates_bin.1.fa	/home/ecaffrey/user_data/MiFoDB_2023/input_beta/public_databases_v2_renamed/FS05_2016_noduplicates_bin.1.fa	Leech et al. 2020	MAG	NA	turnip	vegetable	United Kingdom	United Kingdom	prokaryote	25.86	1.72
FS05_2016_noduplicates_bin.2.fa	FS05_2016_noduplicates_bin.2	/home/ecaffrey/user_data/MiFoDB_2023/input_beta/public_databases_v2/Leech_2021_v2/FS05_2016_noduplicates_bin.2.fa	/home/ecaffrey/user_data/MiFoDB_2023/input_beta/public_databases_v2_renamed/FS05_2016_noduplicates_bin.2.fa	Leech et al. 2020	MAG	NA	turnip	vegetable	United Kingdom	United Kingdom	prokaryote	60.76	0.93
FS05_2016_noduplicates_bin.3.fa	FS05_2016_noduplicates_bin.3	/home/ecaffrey/user_data/MiFoDB_2023/input_beta/public_databases_v2/Leech_2021_v2/FS05_2016_noduplicates_bin.3.fa	/home/ecaffrey/user_data/MiFoDB_2023/input_beta/public_databases_v2_renamed/FS05_2016_noduplicates_bin.3.fa	Leech et al. 2020	MAG	NA	turnip	vegetable	United Kingdom	United Kingdom	prokaryote	55.75	0.06
FS05_2016_noduplicates_bin.4.fa	FS05_2016_noduplicates_bin.4	/home/ecaffrey/user_data/MiFoDB_2023/input_beta/public_databases_v2/Leech_2021_v2/FS05_2016_noduplicates_bin.4.fa	/home/ecaffrey/user_data/MiFoDB_2023/input_beta/public_databases_v2_renamed/FS05_2016_noduplicates_bin.4.fa	Leech et al. 2020	MAG	NA	turnip	vegetable	United Kingdom	United Kingdom	prokaryote	70.74	1.33
FS06_2016_noduplicates_bin.1.fa	FS06_2016_noduplicates_bin.1	/home/ecaffrey/user_data/MiFoDB_2023/input_beta/public_databases_v2/Leech_2021_v2/FS06_2016_noduplicates_bin.1.fa	/home/ecaffrey/user_data/MiFoDB_2023/input_beta/public_databases_v2_renamed/FS06_2016_noduplicates_bin.1.fa	Leech et al. 2020	MAG	NA	orange	fruit	United Kingdom	United Kingdom	eukaryote	85.65	0
FS06_2016_noduplicates_bin.2.fa	FS06_2016_noduplicates_bin.2	/home/ecaffrey/user_data/MiFoDB_2023/input_beta/public_databases_v2/Leech_2021_v2/FS06_2016_noduplicates_bin.2.fa	/home/ecaffrey/user_data/MiFoDB_2023/input_beta/public_databases_v2_renamed/FS06_2016_noduplicates_bin.2.fa	Leech et al. 2020	MAG	NA	orange	fruit	United Kingdom	United Kingdom	eukaryote	96.07	0.41
FS06_2016_noduplicates_bin.3.fa	FS06_2016_noduplicates_bin.3	/home/ecaffrey/user_data/MiFoDB_2023/input_beta/public_databases_v2/Leech_2021_v2/FS06_2016_noduplicates_bin.3.fa	/home/ecaffrey/user_data/MiFoDB_2023/input_beta/public_databases_v2_renamed/FS06_2016_noduplicates_bin.3.fa	Leech et al. 2020	MAG	NA	orange	fruit	United Kingdom	United Kingdom	prokaryote	13.43	4.78
FS06_2016_noduplicates_bin.4.fa	FS06_2016_noduplicates_bin.4	/home/ecaffrey/user_data/MiFoDB_2023/input_beta/public_databases_v2/Leech_2021_v2/FS06_2016_noduplicates_bin.4.fa	/home/ecaffrey/user_data/MiFoDB_2023/input_beta/public_databases_v2_renamed/FS06_2016_noduplicates_bin.4.fa	Leech et al. 2020	MAG	NA	orange	fruit	United Kingdom	United Kingdom	prokaryote	3.55	0.33
FS06_2016_noduplicates_bin.5.fa	FS06_2016_noduplicates_bin.5	/home/ecaffrey/user_data/MiFoDB_2023/input_beta/public_databases_v2/Leech_2021_v2/FS06_2016_noduplicates_bin.5.fa	/home/ecaffrey/user_data/MiFoDB_2023/input_beta/public_databases_v2_renamed/FS06_2016_noduplicates_bin.5.fa	Leech et al. 2020	MAG	NA	orange	fruit	United Kingdom	United Kingdom	prokaryote	17.79	0.83
FS07_2016_noduplicates_bin.1.fa	FS07_2016_noduplicates_bin.1	/home/ecaffrey/user_data/MiFoDB_2023/input_beta/public_databases_v2/Leech_2021_v2/FS07_2016_noduplicates_bin.1.fa	/home/ecaffrey/user_data/MiFoDB_2023/input_beta/public_databases_v2_renamed/FS07_2016_noduplicates_bin.1.fa	Leech et al. 2020	MAG	NA	krauthehi (sauerkraut)	vegetable	Germany	Germany	eukaryote	89.03	0.41
FS07_2016_noduplicates_bin.10.fa	FS07_2016_noduplicates_bin.10	/home/ecaffrey/user_data/MiFoDB_2023/input_beta/public_databases_v2/Leech_2021_v2/FS07_2016_noduplicates_bin.10.fa	/home/ecaffrey/user_data/MiFoDB_2023/input_beta/public_databases_v2_renamed/FS07_2016_noduplicates_bin.10.fa	Leech et al. 2020	MAG	NA	krauthehi (sauerkraut)	vegetable	Germany	Germany	prokaryote	66.38	3.45
FS07_2016_noduplicates_bin.11.fa	FS07_2016_noduplicates_bin.11	/home/ecaffrey/user_data/MiFoDB_2023/input_beta/public_databases_v2/Leech_2021_v2/FS07_2016_noduplicates_bin.11.fa	/home/ecaffrey/user_data/MiFoDB_2023/input_beta/public_databases_v2_renamed/FS07_2016_noduplicates_bin.11.fa	Leech et al. 2020	MAG	NA	krauthehi (sauerkraut)	vegetable	Germany	Germany	prokaryote	22.91	0
FS07_2016_noduplicates_bin.12.fa	FS07_2016_noduplicates_bin.12	/home/ecaffrey/user_data/MiFoDB_2023/input_beta/public_databases_v2/Leech_2021_v2/FS07_2016_noduplicates_bin.12.fa	/home/ecaffrey/user_data/MiFoDB_2023/input_beta/public_databases_v2_renamed/FS07_2016_noduplicates_bin.12.fa	Leech et al. 2020	MAG	NA	krauthehi (sauerkraut)	vegetable	Germany	Germany	prokaryote	38.51	0.61
FS07_2016_noduplicates_bin.13.fa	FS07_2016_noduplicates_bin.13	/home/ecaffrey/user_data/MiFoDB_2023/input_beta/public_databases_v2/Leech_2021_v2/FS07_2016_noduplicates_bin.13.fa	/home/ecaffrey/user_data/MiFoDB_2023/input_beta/public_databases_v2_renamed/FS07_2016_noduplicates_bin.13.fa	Leech et al. 2020	MAG	NA	krauthehi (sauerkraut)	vegetable	Germany	Germany	prokaryote	0	0
FS07_2016_noduplicates_bin.14.fa	FS07_2016_noduplicates_bin.14	/home/ecaffrey/user_data/MiFoDB_2023/input_beta/public_databases_v2/Leech_2021_v2/FS07_2016_noduplicates_bin.14.fa	/home/ecaffrey/user_data/MiFoDB_2023/input_beta/public_databases_v2_renamed/FS07_2016_noduplicates_bin.14.fa	Leech et al. 2020	MAG	NA	krauthehi (sauerkraut)	vegetable	Germany	Germany	prokaryote	0	0
FS07_2016_noduplicates_bin.15.fa	FS07_2016_noduplicates_bin.15	/home/ecaffrey/user_data/MiFoDB_2023/input_beta/public_databases_v2/Leech_2021_v2/FS07_2016_noduplicates_bin.15.fa	/home/ecaffrey/user_data/MiFoDB_2023/input_beta/public_databases_v2_renamed/FS07_2016_noduplicates_bin.15.fa	Leech et al. 2020	MAG	NA	krauthehi (sauerkraut)	vegetable	Germany	Germany	prokaryote	50	0
FS07_2016_noduplicates_bin.16.fa	FS07_2016_noduplicates_bin.16	/home/ecaffrey/user_data/MiFoDB_2023/input_beta/public_databases_v2/Leech_2021_v2/FS07_2016_noduplicates_bin.16.fa	/home/ecaffrey/user_data/MiFoDB_2023/input_beta/public_databases_v2_renamed/FS07_2016_noduplicates_bin.16.fa	Leech et al. 2020	MAG	NA	krauthehi (sauerkraut)	vegetable	Germany	Germany	prokaryote	67.9	0.62
FS07_2016_noduplicates_bin.17.fa	FS07_2016_noduplicates_bin.17	/home/ecaffrey/user_data/MiFoDB_2023/input_beta/public_databases_v2/Leech_2021_v2/FS07_2016_noduplicates_bin.17.fa	/home/ecaffrey/user_data/MiFoDB_2023/input_beta/public_databases_v2_renamed/FS07_2016_noduplicates_bin.17.fa	Leech et al. 2020	MAG	NA	krauthehi (sauerkraut)	vegetable	Germany	Germany	prokaryote	27.01	0
FS07_2016_noduplicates_bin.18.fa	FS07_2016_noduplicates_bin.18	/home/ecaffrey/user_data/MiFoDB_2023/input_beta/public_databases_v2/Leech_2021_v2/FS07_2016_noduplicates_bin.18.fa	/home/ecaffrey/user_data/MiFoDB_2023/input_beta/public_databases_v2_renamed/FS07_2016_noduplicates_bin.18.fa	Leech et al. 2020	MAG	NA	krauthehi (sauerkraut)	vegetable	Germany	Germany	prokaryote	10.34	0
FS07_2016_noduplicates_bin.19.fa	FS07_2016_noduplicates_bin.19	/home/ecaffrey/user_data/MiFoDB_2023/input_beta/public_databases_v2/Leech_2021_v2/FS07_2016_noduplicates_bin.19.fa	/home/ecaffrey/user_data/MiFoDB_2023/input_beta/public_databases_v2_renamed/FS07_2016_noduplicates_bin.19.fa	Leech et al. 2020	MAG	NA	krauthehi (sauerkraut)	vegetable	Germany	Germany	prokaryote	0	0
FS07_2016_noduplicates_bin.2.fa	FS07_2016_noduplicates_bin.2	/home/ecaffrey/user_data/MiFoDB_2023/input_beta/public_databases_v2/Leech_2021_v2/FS07_2016_noduplicates_bin.2.fa	/home/ecaffrey/user_data/MiFoDB_2023/input_beta/public_databases_v2_renamed/FS07_2016_noduplicates_bin.2.fa	Leech et al. 2020	MAG	NA	krauthehi (sauerkraut)	vegetable	Germany	Germany	prokaryote	0	0
FS07_2016_noduplicates_bin.20.fa	FS07_2016_noduplicates_bin.20	/home/ecaffrey/user_data/MiFoDB_2023/input_beta/public_databases_v2/Leech_2021_v2/FS07_2016_noduplicates_bin.20.fa	/home/ecaffrey/user_data/MiFoDB_2023/input_beta/public_databases_v2_renamed/FS07_2016_noduplicates_bin.20.fa	Leech et al. 2020	MAG	NA	krauthehi (sauerkraut)	vegetable	Germany	Germany	prokaryote	51.72	1.72
FS07_2016_noduplicates_bin.21.fa	FS07_2016_noduplicates_bin.21	/home/ecaffrey/user_data/MiFoDB_2023/input_beta/public_databases_v2/Leech_2021_v2/FS07_2016_noduplicates_bin.21.fa	/home/ecaffrey/user_data/MiFoDB_2023/input_beta/public_databases_v2_renamed/FS07_2016_noduplicates_bin.21.fa	Leech et al. 2020	MAG	NA	krauthehi (sauerkraut)	vegetable	Germany	Germany	prokaryote	4.17	0
FS07_2016_noduplicates_bin.22.fa	FS07_2016_noduplicates_bin.22	/home/ecaffrey/user_data/MiFoDB_2023/input_beta/public_databases_v2/Leech_2021_v2/FS07_2016_noduplicates_bin.22.fa	/home/ecaffrey/user_data/MiFoDB_2023/input_beta/public_databases_v2_renamed/FS07_2016_noduplicates_bin.22.fa	Leech et al. 2020	MAG	NA	krauthehi (sauerkraut)	vegetable	Germany	Germany	prokaryote	0	0
FS07_2016_noduplicates_bin.23.fa	FS07_2016_noduplicates_bin.23	/home/ecaffrey/user_data/MiFoDB_2023/input_beta/public_databases_v2/Leech_2021_v2/FS07_2016_noduplicates_bin.23.fa	/home/ecaffrey/user_data/MiFoDB_2023/input_beta/public_databases_v2_renamed/FS07_2016_noduplicates_bin.23.fa	Leech et al. 2020	MAG	NA	krauthehi (sauerkraut)	vegetable	Germany	Germany	prokaryote	16.76	0.56
FS07_2016_noduplicates_bin.24.fa	FS07_2016_noduplicates_bin.24	/home/ecaffrey/user_data/MiFoDB_2023/input_beta/public_databases_v2/Leech_2021_v2/FS07_2016_noduplicates_bin.24.fa	/home/ecaffrey/user_data/MiFoDB_2023/input_beta/public_databases_v2_renamed/FS07_2016_noduplicates_bin.24.fa	Leech et al. 2020	MAG	NA	krauthehi (sauerkraut)	vegetable	Germany	Germany	prokaryote	24.14	0
FS07_2016_noduplicates_bin.25.fa	FS07_2016_noduplicates_bin.25	/home/ecaffrey/user_data/MiFoDB_2023/input_beta/public_databases_v2/Leech_2021_v2/FS07_2016_noduplicates_bin.25.fa	/home/ecaffrey/user_data/MiFoDB_2023/input_beta/public_databases_v2_renamed/FS07_2016_noduplicates_bin.25.fa	Leech et al. 2020	MAG	NA	krauthehi (sauerkraut)	vegetable	Germany	Germany	prokaryote	45.61	0
FS07_2016_noduplicates_bin.26.fa	FS07_2016_noduplicates_bin.26	/home/ecaffrey/user_data/MiFoDB_2023/input_beta/public_databases_v2/Leech_2021_v2/FS07_2016_noduplicates_bin.26.fa	/home/ecaffrey/user_data/MiFoDB_2023/input_beta/public_databases_v2_renamed/FS07_2016_noduplicates_bin.26.fa	Leech et al. 2020	MAG	NA	krauthehi (sauerkraut)	vegetable	Germany	Germany	prokaryote	65.97	2.4
FS07_2016_noduplicates_bin.27.fa	FS07_2016_noduplicates_bin.27	/home/ecaffrey/user_data/MiFoDB_2023/input_beta/public_databases_v2/Leech_2021_v2/FS07_2016_noduplicates_bin.27.fa	/home/ecaffrey/user_data/MiFoDB_2023/input_beta/public_databases_v2_renamed/FS07_2016_noduplicates_bin.27.fa	Leech et al. 2020	MAG	NA	krauthehi (sauerkraut)	vegetable	Germany	Germany	prokaryote	0	0
FS07_2016_noduplicates_bin.3.fa	FS07_2016_noduplicates_bin.3	/home/ecaffrey/user_data/MiFoDB_2023/input_beta/public_databases_v2/Leech_2021_v2/FS07_2016_noduplicates_bin.3.fa	/home/ecaffrey/user_data/MiFoDB_2023/input_beta/public_databases_v2_renamed/FS07_2016_noduplicates_bin.3.fa	Leech et al. 2020	MAG	NA	krauthehi (sauerkraut)	vegetable	Germany	Germany	prokaryote	26.06	0.53
FS07_2016_noduplicates_bin.4.fa	FS07_2016_noduplicates_bin.4	/home/ecaffrey/user_data/MiFoDB_2023/input_beta/public_databases_v2/Leech_2021_v2/FS07_2016_noduplicates_bin.4.fa	/home/ecaffrey/user_data/MiFoDB_2023/input_beta/public_databases_v2_renamed/FS07_2016_noduplicates_bin.4.fa	Leech et al. 2020	MAG	NA	krauthehi (sauerkraut)	vegetable	Germany	Germany	prokaryote	22.41	1.72
FS07_2016_noduplicates_bin.5.fa	FS07_2016_noduplicates_bin.5	/home/ecaffrey/user_data/MiFoDB_2023/input_beta/public_databases_v2/Leech_2021_v2/FS07_2016_noduplicates_bin.5.fa	/home/ecaffrey/user_data/MiFoDB_2023/input_beta/public_databases_v2_renamed/FS07_2016_noduplicates_bin.5.fa	Leech et al. 2020	MAG	NA	krauthehi (sauerkraut)	vegetable	Germany	Germany	prokaryote	4.17	0
FS07_2016_noduplicates_bin.6.fa	FS07_2016_noduplicates_bin.6	/home/ecaffrey/user_data/MiFoDB_2023/input_beta/public_databases_v2/Leech_2021_v2/FS07_2016_noduplicates_bin.6.fa	/home/ecaffrey/user_data/MiFoDB_2023/input_beta/public_databases_v2_renamed/FS07_2016_noduplicates_bin.6.fa	Leech et al. 2020	MAG	NA	krauthehi (sauerkraut)	vegetable	Germany	Germany	prokaryote	21.55	1.72
FS07_2016_noduplicates_bin.7.fa	FS07_2016_noduplicates_bin.7	/home/ecaffrey/user_data/MiFoDB_2023/input_beta/public_databases_v2/Leech_2021_v2/FS07_2016_noduplicates_bin.7.fa	/home/ecaffrey/user_data/MiFoDB_2023/input_beta/public_databases_v2_renamed/FS07_2016_noduplicates_bin.7.fa	Leech et al. 2020	MAG	NA	krauthehi (sauerkraut)	vegetable	Germany	Germany	prokaryote	33.62	0
FS07_2016_noduplicates_bin.8.fa	FS07_2016_noduplicates_bin.8	/home/ecaffrey/user_data/MiFoDB_2023/input_beta/public_databases_v2/Leech_2021_v2/FS07_2016_noduplicates_bin.8.fa	/home/ecaffrey/user_data/MiFoDB_2023/input_beta/public_databases_v2_renamed/FS07_2016_noduplicates_bin.8.fa	Leech et al. 2020	MAG	NA	krauthehi (sauerkraut)	vegetable	Germany	Germany	prokaryote	31.58	1.75
FS07_2016_noduplicates_bin.9.fa	FS07_2016_noduplicates_bin.9	/home/ecaffrey/user_data/MiFoDB_2023/input_beta/public_databases_v2/Leech_2021_v2/FS07_2016_noduplicates_bin.9.fa	/home/ecaffrey/user_data/MiFoDB_2023/input_beta/public_databases_v2_renamed/FS07_2016_noduplicates_bin.9.fa	Leech et al. 2020	MAG	NA	krauthehi (sauerkraut)	vegetable	Germany	Germany	prokaryote	31.58	0
FS08_2016_noduplicates_bin.1.fa	FS08_2016_noduplicates_bin.1	/home/ecaffrey/user_data/MiFoDB_2023/input_beta/public_databases_v2/Leech_2021_v2/FS08_2016_noduplicates_bin.1.fa	/home/ecaffrey/user_data/MiFoDB_2023/input_beta/public_databases_v2_renamed/FS08_2016_noduplicates_bin.1.fa	Leech et al. 2020	MAG	NA	tepache	fruit	Mexico	Mexico	prokaryote	27.59	0
FS08_2016_noduplicates_bin.2.fa	FS08_2016_noduplicates_bin.2	/home/ecaffrey/user_data/MiFoDB_2023/input_beta/public_databases_v2/Leech_2021_v2/FS08_2016_noduplicates_bin.2.fa	/home/ecaffrey/user_data/MiFoDB_2023/input_beta/public_databases_v2_renamed/FS08_2016_noduplicates_bin.2.fa	Leech et al. 2020	MAG	NA	tepache	fruit	Mexico	Mexico	prokaryote	0	0
FS08_2016_noduplicates_bin.3.fa	FS08_2016_noduplicates_bin.3	/home/ecaffrey/user_data/MiFoDB_2023/input_beta/public_databases_v2/Leech_2021_v2/FS08_2016_noduplicates_bin.3.fa	/home/ecaffrey/user_data/MiFoDB_2023/input_beta/public_databases_v2_renamed/FS08_2016_noduplicates_bin.3.fa	Leech et al. 2020	MAG	NA	tepache	fruit	Mexico	Mexico	prokaryote	62.07	1.72
FS08_2016_noduplicates_bin.4.fa	FS08_2016_noduplicates_bin.4	/home/ecaffrey/user_data/MiFoDB_2023/input_beta/public_databases_v2/Leech_2021_v2/FS08_2016_noduplicates_bin.4.fa	/home/ecaffrey/user_data/MiFoDB_2023/input_beta/public_databases_v2_renamed/FS08_2016_noduplicates_bin.4.fa	Leech et al. 2020	MAG	NA	tepache	fruit	Mexico	Mexico	prokaryote	44.61	0.33
FS08_2016_noduplicates_bin.5.fa	FS08_2016_noduplicates_bin.5	/home/ecaffrey/user_data/MiFoDB_2023/input_beta/public_databases_v2/Leech_2021_v2/FS08_2016_noduplicates_bin.5.fa	/home/ecaffrey/user_data/MiFoDB_2023/input_beta/public_databases_v2_renamed/FS08_2016_noduplicates_bin.5.fa	Leech et al. 2020	MAG	NA	tepache	fruit	Mexico	Mexico	prokaryote	93.66	0
FS08_2016_noduplicates_bin.6.fa	FS08_2016_noduplicates_bin.6	/home/ecaffrey/user_data/MiFoDB_2023/input_beta/public_databases_v2/Leech_2021_v2/FS08_2016_noduplicates_bin.6.fa	/home/ecaffrey/user_data/MiFoDB_2023/input_beta/public_databases_v2_renamed/FS08_2016_noduplicates_bin.6.fa	Leech et al. 2020	MAG	NA	tepache	fruit	Mexico	Mexico	prokaryote	0	0
FS08_2016_noduplicates_bin.7.fa	FS08_2016_noduplicates_bin.7	/home/ecaffrey/user_data/MiFoDB_2023/input_beta/public_databases_v2/Leech_2021_v2/FS08_2016_noduplicates_bin.7.fa	/home/ecaffrey/user_data/MiFoDB_2023/input_beta/public_databases_v2_renamed/FS08_2016_noduplicates_bin.7.fa	Leech et al. 2020	MAG	NA	tepache	fruit	Mexico	Mexico	prokaryote	54.84	0
FS09_2016_noduplicates_bin.1.fa	FS09_2016_noduplicates_bin.1	/home/ecaffrey/user_data/MiFoDB_2023/input_beta/public_databases_v2/Leech_2021_v2/FS09_2016_noduplicates_bin.1.fa	/home/ecaffrey/user_data/MiFoDB_2023/input_beta/public_databases_v2_renamed/FS09_2016_noduplicates_bin.1.fa	Leech et al. 2020	MAG	NA	ginger beer	sugar	United Kingdom	United Kingdom	prokaryote	43.59	0
FS09_2016_noduplicates_bin.2.fa	FS09_2016_noduplicates_bin.2	/home/ecaffrey/user_data/MiFoDB_2023/input_beta/public_databases_v2/Leech_2021_v2/FS09_2016_noduplicates_bin.2.fa	/home/ecaffrey/user_data/MiFoDB_2023/input_beta/public_databases_v2_renamed/FS09_2016_noduplicates_bin.2.fa	Leech et al. 2020	MAG	NA	ginger beer	sugar	United Kingdom	United Kingdom	prokaryote	34.48	0
FS09_2016_noduplicates_bin.3.fa	FS09_2016_noduplicates_bin.3	/home/ecaffrey/user_data/MiFoDB_2023/input_beta/public_databases_v2/Leech_2021_v2/FS09_2016_noduplicates_bin.3.fa	/home/ecaffrey/user_data/MiFoDB_2023/input_beta/public_databases_v2_renamed/FS09_2016_noduplicates_bin.3.fa	Leech et al. 2020	MAG	NA	ginger beer	sugar	United Kingdom	United Kingdom	prokaryote	2.65	0
FS09_2016_noduplicates_bin.4.fa	FS09_2016_noduplicates_bin.4	/home/ecaffrey/user_data/MiFoDB_2023/input_beta/public_databases_v2/Leech_2021_v2/FS09_2016_noduplicates_bin.4.fa	/home/ecaffrey/user_data/MiFoDB_2023/input_beta/public_databases_v2_renamed/FS09_2016_noduplicates_bin.4.fa	Leech et al. 2020	MAG	NA	ginger beer	sugar	United Kingdom	United Kingdom	prokaryote	100	1.06
FS09_2016_noduplicates_bin.5.fa	FS09_2016_noduplicates_bin.5	/home/ecaffrey/user_data/MiFoDB_2023/input_beta/public_databases_v2/Leech_2021_v2/FS09_2016_noduplicates_bin.5.fa	/home/ecaffrey/user_data/MiFoDB_2023/input_beta/public_databases_v2_renamed/FS09_2016_noduplicates_bin.5.fa	Leech et al. 2020	MAG	NA	ginger beer	sugar	United Kingdom	United Kingdom	prokaryote	0	0
FS09_2016_noduplicates_bin.6.fa	FS09_2016_noduplicates_bin.6	/home/ecaffrey/user_data/MiFoDB_2023/input_beta/public_databases_v2/Leech_2021_v2/FS09_2016_noduplicates_bin.6.fa	/home/ecaffrey/user_data/MiFoDB_2023/input_beta/public_databases_v2_renamed/FS09_2016_noduplicates_bin.6.fa	Leech et al. 2020	MAG	NA	ginger beer	sugar	United Kingdom	United Kingdom	prokaryote	0	0
FS09_2016_noduplicates_bin.7.fa	FS09_2016_noduplicates_bin.7	/home/ecaffrey/user_data/MiFoDB_2023/input_beta/public_databases_v2/Leech_2021_v2/FS09_2016_noduplicates_bin.7.fa	/home/ecaffrey/user_data/MiFoDB_2023/input_beta/public_databases_v2_renamed/FS09_2016_noduplicates_bin.7.fa	Leech et al. 2020	MAG	NA	ginger beer	sugar	United Kingdom	United Kingdom	prokaryote	8.33	5.09
FS09_2016_noduplicates_bin.8.fa	FS09_2016_noduplicates_bin.8	/home/ecaffrey/user_data/MiFoDB_2023/input_beta/public_databases_v2/Leech_2021_v2/FS09_2016_noduplicates_bin.8.fa	/home/ecaffrey/user_data/MiFoDB_2023/input_beta/public_databases_v2_renamed/FS09_2016_noduplicates_bin.8.fa	Leech et al. 2020	MAG	NA	ginger beer	sugar	United Kingdom	United Kingdom	prokaryote	2.43	0
FS09_2016_noduplicates_bin.9.fa	FS09_2016_noduplicates_bin.9	/home/ecaffrey/user_data/MiFoDB_2023/input_beta/public_databases_v2/Leech_2021_v2/FS09_2016_noduplicates_bin.9.fa	/home/ecaffrey/user_data/MiFoDB_2023/input_beta/public_databases_v2_renamed/FS09_2016_noduplicates_bin.9.fa	Leech et al. 2020	MAG	NA	ginger beer	sugar	United Kingdom	United Kingdom	eukaryote	88.82	82.61
FS10_2016_noduplicates_bin.1.fa	FS10_2016_noduplicates_bin.1	/home/ecaffrey/user_data/MiFoDB_2023/input_beta/public_databases_v2/Leech_2021_v2/FS10_2016_noduplicates_bin.1.fa	/home/ecaffrey/user_data/MiFoDB_2023/input_beta/public_databases_v2_renamed/FS10_2016_noduplicates_bin.1.fa	Leech et al. 2020	MAG	NA	tempeh	legumes	United Kingdom	United Kingdom	prokaryote	0	0
FS10_2016_noduplicates_bin.2.fa	FS10_2016_noduplicates_bin.2	/home/ecaffrey/user_data/MiFoDB_2023/input_beta/public_databases_v2/Leech_2021_v2/FS10_2016_noduplicates_bin.2.fa	/home/ecaffrey/user_data/MiFoDB_2023/input_beta/public_databases_v2_renamed/FS10_2016_noduplicates_bin.2.fa	Leech et al. 2020	MAG	NA	tempeh	legumes	United Kingdom	United Kingdom	prokaryote	10.34	0
FS10_2016_noduplicates_bin.3.fa	FS10_2016_noduplicates_bin.3	/home/ecaffrey/user_data/MiFoDB_2023/input_beta/public_databases_v2/Leech_2021_v2/FS10_2016_noduplicates_bin.3.fa	/home/ecaffrey/user_data/MiFoDB_2023/input_beta/public_databases_v2_renamed/FS10_2016_noduplicates_bin.3.fa	Leech et al. 2020	MAG	NA	tempeh	legumes	United Kingdom	United Kingdom	prokaryote	74.64	15.86
FS10_2016_noduplicates_bin.4.fa	FS10_2016_noduplicates_bin.4	/home/ecaffrey/user_data/MiFoDB_2023/input_beta/public_databases_v2/Leech_2021_v2/FS10_2016_noduplicates_bin.4.fa	/home/ecaffrey/user_data/MiFoDB_2023/input_beta/public_databases_v2_renamed/FS10_2016_noduplicates_bin.4.fa	Leech et al. 2020	MAG	NA	tempeh	legumes	United Kingdom	United Kingdom	prokaryote	8.77	0
FS10_2016_noduplicates_bin.5.fa	FS10_2016_noduplicates_bin.5	/home/ecaffrey/user_data/MiFoDB_2023/input_beta/public_databases_v2/Leech_2021_v2/FS10_2016_noduplicates_bin.5.fa	/home/ecaffrey/user_data/MiFoDB_2023/input_beta/public_databases_v2_renamed/FS10_2016_noduplicates_bin.5.fa	Leech et al. 2020	MAG	NA	tempeh	legumes	United Kingdom	United Kingdom	prokaryote	59.37	1.75
FS10_2016_noduplicates_bin.6.fa	FS10_2016_noduplicates_bin.6	/home/ecaffrey/user_data/MiFoDB_2023/input_beta/public_databases_v2/Leech_2021_v2/FS10_2016_noduplicates_bin.6.fa	/home/ecaffrey/user_data/MiFoDB_2023/input_beta/public_databases_v2_renamed/FS10_2016_noduplicates_bin.6.fa	Leech et al. 2020	MAG	NA	tempeh	legumes	United Kingdom	United Kingdom	prokaryote	0	0
FS11_2016_noduplicates_bin.1.fa	FS11_2016_noduplicates_bin.1	/home/ecaffrey/user_data/MiFoDB_2023/input_beta/public_databases_v2/Leech_2021_v2/FS11_2016_noduplicates_bin.1.fa	/home/ecaffrey/user_data/MiFoDB_2023/input_beta/public_databases_v2_renamed/FS11_2016_noduplicates_bin.1.fa	Leech et al. 2020	MAG	NA	cucumber	vegetable	United Kingdom	United Kingdom	prokaryote	0	0
FS11_2016_noduplicates_bin.2.fa	FS11_2016_noduplicates_bin.2	/home/ecaffrey/user_data/MiFoDB_2023/input_beta/public_databases_v2/Leech_2021_v2/FS11_2016_noduplicates_bin.2.fa	/home/ecaffrey/user_data/MiFoDB_2023/input_beta/public_databases_v2_renamed/FS11_2016_noduplicates_bin.2.fa	Leech et al. 2020	MAG	NA	cucumber	vegetable	United Kingdom	United Kingdom	prokaryote	83.62	26.31
FS11_2016_noduplicates_bin.3.fa	FS11_2016_noduplicates_bin.3	/home/ecaffrey/user_data/MiFoDB_2023/input_beta/public_databases_v2/Leech_2021_v2/FS11_2016_noduplicates_bin.3.fa	/home/ecaffrey/user_data/MiFoDB_2023/input_beta/public_databases_v2_renamed/FS11_2016_noduplicates_bin.3.fa	Leech et al. 2020	MAG	NA	cucumber	vegetable	United Kingdom	United Kingdom	prokaryote	46.55	0
FS11_2016_noduplicates_bin.4.fa	FS11_2016_noduplicates_bin.4	/home/ecaffrey/user_data/MiFoDB_2023/input_beta/public_databases_v2/Leech_2021_v2/FS11_2016_noduplicates_bin.4.fa	/home/ecaffrey/user_data/MiFoDB_2023/input_beta/public_databases_v2_renamed/FS11_2016_noduplicates_bin.4.fa	Leech et al. 2020	MAG	NA	cucumber	vegetable	United Kingdom	United Kingdom	prokaryote	0	0
FS11_2016_noduplicates_bin.5.fa	FS11_2016_noduplicates_bin.5	/home/ecaffrey/user_data/MiFoDB_2023/input_beta/public_databases_v2/Leech_2021_v2/FS11_2016_noduplicates_bin.5.fa	/home/ecaffrey/user_data/MiFoDB_2023/input_beta/public_databases_v2_renamed/FS11_2016_noduplicates_bin.5.fa	Leech et al. 2020	MAG	NA	cucumber	vegetable	United Kingdom	United Kingdom	prokaryote	42.98	1.75
FS11_2016_noduplicates_bin.6.fa	FS11_2016_noduplicates_bin.6	/home/ecaffrey/user_data/MiFoDB_2023/input_beta/public_databases_v2/Leech_2021_v2/FS11_2016_noduplicates_bin.6.fa	/home/ecaffrey/user_data/MiFoDB_2023/input_beta/public_databases_v2_renamed/FS11_2016_noduplicates_bin.6.fa	Leech et al. 2020	MAG	NA	cucumber	vegetable	United Kingdom	United Kingdom	prokaryote	98.77	2.78
FS11_2016_noduplicates_bin.7.fa	FS11_2016_noduplicates_bin.7	/home/ecaffrey/user_data/MiFoDB_2023/input_beta/public_databases_v2/Leech_2021_v2/FS11_2016_noduplicates_bin.7.fa	/home/ecaffrey/user_data/MiFoDB_2023/input_beta/public_databases_v2_renamed/FS11_2016_noduplicates_bin.7.fa	Leech et al. 2020	MAG	NA	cucumber	vegetable	United Kingdom	United Kingdom	prokaryote	7.02	0
FS11_2016_noduplicates_bin.8.fa	FS11_2016_noduplicates_bin.8	/home/ecaffrey/user_data/MiFoDB_2023/input_beta/public_databases_v2/Leech_2021_v2/FS11_2016_noduplicates_bin.8.fa	/home/ecaffrey/user_data/MiFoDB_2023/input_beta/public_databases_v2_renamed/FS11_2016_noduplicates_bin.8.fa	Leech et al. 2020	MAG	NA	cucumber	vegetable	United Kingdom	United Kingdom	prokaryote	0	0
FS11_2016_noduplicates_bin.9.fa	FS11_2016_noduplicates_bin.9	/home/ecaffrey/user_data/MiFoDB_2023/input_beta/public_databases_v2/Leech_2021_v2/FS11_2016_noduplicates_bin.9.fa	/home/ecaffrey/user_data/MiFoDB_2023/input_beta/public_databases_v2_renamed/FS11_2016_noduplicates_bin.9.fa	Leech et al. 2020	MAG	NA	cucumber	vegetable	United Kingdom	United Kingdom	prokaryote	16.67	0
FS12_2016_noduplicates_bin.1.fa	FS12_2016_noduplicates_bin.1	/home/ecaffrey/user_data/MiFoDB_2023/input_beta/public_databases_v2/Leech_2021_v2/FS12_2016_noduplicates_bin.1.fa	/home/ecaffrey/user_data/MiFoDB_2023/input_beta/public_databases_v2_renamed/FS12_2016_noduplicates_bin.1.fa	Leech et al. 2020	MAG	NA	milk kefir	dairy	United Kingdom	United Kingdom	prokaryote	24.15	0
FS12_2016_noduplicates_bin.2.fa	FS12_2016_noduplicates_bin.2	/home/ecaffrey/user_data/MiFoDB_2023/input_beta/public_databases_v2/Leech_2021_v2/FS12_2016_noduplicates_bin.2.fa	/home/ecaffrey/user_data/MiFoDB_2023/input_beta/public_databases_v2_renamed/FS12_2016_noduplicates_bin.2.fa	Leech et al. 2020	MAG	NA	milk kefir	dairy	United Kingdom	United Kingdom	prokaryote	41.84	12.9
FS12_2016_noduplicates_bin.3.fa	FS12_2016_noduplicates_bin.3	/home/ecaffrey/user_data/MiFoDB_2023/input_beta/public_databases_v2/Leech_2021_v2/FS12_2016_noduplicates_bin.3.fa	/home/ecaffrey/user_data/MiFoDB_2023/input_beta/public_databases_v2_renamed/FS12_2016_noduplicates_bin.3.fa	Leech et al. 2020	MAG	NA	milk kefir	dairy	United Kingdom	United Kingdom	prokaryote	75.35	0.38
FS12_2016_noduplicates_bin.4.fa	FS12_2016_noduplicates_bin.4	/home/ecaffrey/user_data/MiFoDB_2023/input_beta/public_databases_v2/Leech_2021_v2/FS12_2016_noduplicates_bin.4.fa	/home/ecaffrey/user_data/MiFoDB_2023/input_beta/public_databases_v2_renamed/FS12_2016_noduplicates_bin.4.fa	Leech et al. 2020	MAG	NA	milk kefir	dairy	United Kingdom	United Kingdom	prokaryote	98.41	0.53
FS13_2016_noduplicates_bin.1.fa	FS13_2016_noduplicates_bin.1	/home/ecaffrey/user_data/MiFoDB_2023/input_beta/public_databases_v2/Leech_2021_v2/FS13_2016_noduplicates_bin.1.fa	/home/ecaffrey/user_data/MiFoDB_2023/input_beta/public_databases_v2_renamed/FS13_2016_noduplicates_bin.1.fa	Leech et al. 2020	MAG	NA	water kefir	sugar	United Kingdom	United Kingdom	prokaryote	8.33	0
FS13_2016_noduplicates_bin.2.fa	FS13_2016_noduplicates_bin.2	/home/ecaffrey/user_data/MiFoDB_2023/input_beta/public_databases_v2/Leech_2021_v2/FS13_2016_noduplicates_bin.2.fa	/home/ecaffrey/user_data/MiFoDB_2023/input_beta/public_databases_v2_renamed/FS13_2016_noduplicates_bin.2.fa	Leech et al. 2020	MAG	NA	water kefir	sugar	United Kingdom	United Kingdom	prokaryote	0	0
FS13_2016_noduplicates_bin.3.fa	FS13_2016_noduplicates_bin.3	/home/ecaffrey/user_data/MiFoDB_2023/input_beta/public_databases_v2/Leech_2021_v2/FS13_2016_noduplicates_bin.3.fa	/home/ecaffrey/user_data/MiFoDB_2023/input_beta/public_databases_v2_renamed/FS13_2016_noduplicates_bin.3.fa	Leech et al. 2020	MAG	NA	water kefir	sugar	United Kingdom	United Kingdom	prokaryote	4.17	0
FS13_2016_noduplicates_bin.4.fa	FS13_2016_noduplicates_bin.4	/home/ecaffrey/user_data/MiFoDB_2023/input_beta/public_databases_v2/Leech_2021_v2/FS13_2016_noduplicates_bin.4.fa	/home/ecaffrey/user_data/MiFoDB_2023/input_beta/public_databases_v2_renamed/FS13_2016_noduplicates_bin.4.fa	Leech et al. 2020	MAG	NA	water kefir	sugar	United Kingdom	United Kingdom	prokaryote	0	0
FS13_2016_noduplicates_bin.5.fa	FS13_2016_noduplicates_bin.5	/home/ecaffrey/user_data/MiFoDB_2023/input_beta/public_databases_v2/Leech_2021_v2/FS13_2016_noduplicates_bin.5.fa	/home/ecaffrey/user_data/MiFoDB_2023/input_beta/public_databases_v2_renamed/FS13_2016_noduplicates_bin.5.fa	Leech et al. 2020	MAG	NA	water kefir	sugar	United Kingdom	United Kingdom	prokaryote	0	0
FS13_2016_noduplicates_bin.6.fa	FS13_2016_noduplicates_bin.6	/home/ecaffrey/user_data/MiFoDB_2023/input_beta/public_databases_v2/Leech_2021_v2/FS13_2016_noduplicates_bin.6.fa	/home/ecaffrey/user_data/MiFoDB_2023/input_beta/public_databases_v2_renamed/FS13_2016_noduplicates_bin.6.fa	Leech et al. 2020	MAG	NA	water kefir	sugar	United Kingdom	United Kingdom	eukaryote	93.37	0.21
FS13_2016_noduplicates_bin.7.fa	FS13_2016_noduplicates_bin.7	/home/ecaffrey/user_data/MiFoDB_2023/input_beta/public_databases_v2/Leech_2021_v2/FS13_2016_noduplicates_bin.7.fa	/home/ecaffrey/user_data/MiFoDB_2023/input_beta/public_databases_v2_renamed/FS13_2016_noduplicates_bin.7.fa	Leech et al. 2020	MAG	NA	water kefir	sugar	United Kingdom	United Kingdom	prokaryote	10.5	0
FS16_2017_noduplicates_bin.1.fa	FS16_2017_noduplicates_bin.1	/home/ecaffrey/user_data/MiFoDB_2023/input_beta/public_databases_v2/Leech_2021_v2/FS16_2017_noduplicates_bin.1.fa	/home/ecaffrey/user_data/MiFoDB_2023/input_beta/public_databases_v2_renamed/FS16_2017_noduplicates_bin.1.fa	Leech et al. 2020	MAG	NA	tofu chili	legumes	China	China	prokaryote	83.15	0.16
FS16_2017_noduplicates_bin.2.fa	FS16_2017_noduplicates_bin.2	/home/ecaffrey/user_data/MiFoDB_2023/input_beta/public_databases_v2/Leech_2021_v2/FS16_2017_noduplicates_bin.2.fa	/home/ecaffrey/user_data/MiFoDB_2023/input_beta/public_databases_v2_renamed/FS16_2017_noduplicates_bin.2.fa	Leech et al. 2020	MAG	NA	tofu chili	legumes	China	China	prokaryote	0	0
FS16_2017_noduplicates_bin.3.fa	FS16_2017_noduplicates_bin.3	/home/ecaffrey/user_data/MiFoDB_2023/input_beta/public_databases_v2/Leech_2021_v2/FS16_2017_noduplicates_bin.3.fa	/home/ecaffrey/user_data/MiFoDB_2023/input_beta/public_databases_v2_renamed/FS16_2017_noduplicates_bin.3.fa	Leech et al. 2020	MAG	NA	tofu chili	legumes	China	China	prokaryote	98.01	0.99
FS16_2017_noduplicates_bin.4.fa	FS16_2017_noduplicates_bin.4	/home/ecaffrey/user_data/MiFoDB_2023/input_beta/public_databases_v2/Leech_2021_v2/FS16_2017_noduplicates_bin.4.fa	/home/ecaffrey/user_data/MiFoDB_2023/input_beta/public_databases_v2_renamed/FS16_2017_noduplicates_bin.4.fa	Leech et al. 2020	MAG	NA	tofu chili	legumes	China	China	prokaryote	0	0
FS16_2017_noduplicates_bin.5.fa	FS16_2017_noduplicates_bin.5	/home/ecaffrey/user_data/MiFoDB_2023/input_beta/public_databases_v2/Leech_2021_v2/FS16_2017_noduplicates_bin.5.fa	/home/ecaffrey/user_data/MiFoDB_2023/input_beta/public_databases_v2_renamed/FS16_2017_noduplicates_bin.5.fa	Leech et al. 2020	MAG	NA	tofu chili	legumes	China	China	prokaryote	3.51	0
FS16_2017_noduplicates_bin.6.fa	FS16_2017_noduplicates_bin.6	/home/ecaffrey/user_data/MiFoDB_2023/input_beta/public_databases_v2/Leech_2021_v2/FS16_2017_noduplicates_bin.6.fa	/home/ecaffrey/user_data/MiFoDB_2023/input_beta/public_databases_v2_renamed/FS16_2017_noduplicates_bin.6.fa	Leech et al. 2020	MAG	NA	tofu chili	legumes	China	China	prokaryote	5.69	0
FS16_2017_noduplicates_bin.7.fa	FS16_2017_noduplicates_bin.7	/home/ecaffrey/user_data/MiFoDB_2023/input_beta/public_databases_v2/Leech_2021_v2/FS16_2017_noduplicates_bin.7.fa	/home/ecaffrey/user_data/MiFoDB_2023/input_beta/public_databases_v2_renamed/FS16_2017_noduplicates_bin.7.fa	Leech et al. 2020	MAG	NA	tofu chili	legumes	China	China	prokaryote	87.98	0
FS16_2017_noduplicates_bin.8.fa	FS16_2017_noduplicates_bin.8	/home/ecaffrey/user_data/MiFoDB_2023/input_beta/public_databases_v2/Leech_2021_v2/FS16_2017_noduplicates_bin.8.fa	/home/ecaffrey/user_data/MiFoDB_2023/input_beta/public_databases_v2_renamed/FS16_2017_noduplicates_bin.8.fa	Leech et al. 2020	MAG	NA	tofu chili	legumes	China	China	prokaryote	8.44	0
FS17_2017_noduplicates_bin.1.fa	FS17_2017_noduplicates_bin.1	/home/ecaffrey/user_data/MiFoDB_2023/input_beta/public_databases_v2/Leech_2021_v2/FS17_2017_noduplicates_bin.1.fa	/home/ecaffrey/user_data/MiFoDB_2023/input_beta/public_databases_v2_renamed/FS17_2017_noduplicates_bin.1.fa	Leech et al. 2020	MAG	NA	daikon	vegetable	China	China	prokaryote	52.28	0.49
FS17_2017_noduplicates_bin.2.fa	FS17_2017_noduplicates_bin.2	/home/ecaffrey/user_data/MiFoDB_2023/input_beta/public_databases_v2/Leech_2021_v2/FS17_2017_noduplicates_bin.2.fa	/home/ecaffrey/user_data/MiFoDB_2023/input_beta/public_databases_v2_renamed/FS17_2017_noduplicates_bin.2.fa	Leech et al. 2020	MAG	NA	daikon	vegetable	China	China	prokaryote	95.06	81.36
FS17_2017_noduplicates_bin.3.fa	FS17_2017_noduplicates_bin.3	/home/ecaffrey/user_data/MiFoDB_2023/input_beta/public_databases_v2/Leech_2021_v2/FS17_2017_noduplicates_bin.3.fa	/home/ecaffrey/user_data/MiFoDB_2023/input_beta/public_databases_v2_renamed/FS17_2017_noduplicates_bin.3.fa	Leech et al. 2020	MAG	NA	daikon	vegetable	China	China	prokaryote	62.32	0.52
FS17_2017_noduplicates_bin.4.fa	FS17_2017_noduplicates_bin.4	/home/ecaffrey/user_data/MiFoDB_2023/input_beta/public_databases_v2/Leech_2021_v2/FS17_2017_noduplicates_bin.4.fa	/home/ecaffrey/user_data/MiFoDB_2023/input_beta/public_databases_v2_renamed/FS17_2017_noduplicates_bin.4.fa	Leech et al. 2020	MAG	NA	daikon	vegetable	China	China	prokaryote	4.17	0
FS17_2017_noduplicates_bin.5.fa	FS17_2017_noduplicates_bin.5	/home/ecaffrey/user_data/MiFoDB_2023/input_beta/public_databases_v2/Leech_2021_v2/FS17_2017_noduplicates_bin.5.fa	/home/ecaffrey/user_data/MiFoDB_2023/input_beta/public_databases_v2_renamed/FS17_2017_noduplicates_bin.5.fa	Leech et al. 2020	MAG	NA	daikon	vegetable	China	China	prokaryote	79	0.54
FS17_2017_noduplicates_bin.6.fa	FS17_2017_noduplicates_bin.6	/home/ecaffrey/user_data/MiFoDB_2023/input_beta/public_databases_v2/Leech_2021_v2/FS17_2017_noduplicates_bin.6.fa	/home/ecaffrey/user_data/MiFoDB_2023/input_beta/public_databases_v2_renamed/FS17_2017_noduplicates_bin.6.fa	Leech et al. 2020	MAG	NA	daikon	vegetable	China	China	prokaryote	0.47	0
FS17_2017_noduplicates_bin.7.fa	FS17_2017_noduplicates_bin.7	/home/ecaffrey/user_data/MiFoDB_2023/input_beta/public_databases_v2/Leech_2021_v2/FS17_2017_noduplicates_bin.7.fa	/home/ecaffrey/user_data/MiFoDB_2023/input_beta/public_databases_v2_renamed/FS17_2017_noduplicates_bin.7.fa	Leech et al. 2020	MAG	NA	daikon	vegetable	China	China	prokaryote	8.62	0
FS22_2017_noduplicates_bin.1.fa	FS22_2017_noduplicates_bin.1	/home/ecaffrey/user_data/MiFoDB_2023/input_beta/public_databases_v2/Leech_2021_v2/FS22_2017_noduplicates_bin.1.fa	/home/ecaffrey/user_data/MiFoDB_2023/input_beta/public_databases_v2_renamed/FS22_2017_noduplicates_bin.1.fa	Leech et al. 2020	MAG	NA	raw sauerkraut and juniper berries	vegetable	Ireland	Ireland	prokaryote	1.66	0
FS22_2017_noduplicates_bin.2.fa	FS22_2017_noduplicates_bin.2	/home/ecaffrey/user_data/MiFoDB_2023/input_beta/public_databases_v2/Leech_2021_v2/FS22_2017_noduplicates_bin.2.fa	/home/ecaffrey/user_data/MiFoDB_2023/input_beta/public_databases_v2_renamed/FS22_2017_noduplicates_bin.2.fa	Leech et al. 2020	MAG	NA	raw sauerkraut and juniper berries	vegetable	Ireland	Ireland	prokaryote	20.85	0
FS22_2017_noduplicates_bin.3.fa	FS22_2017_noduplicates_bin.3	/home/ecaffrey/user_data/MiFoDB_2023/input_beta/public_databases_v2/Leech_2021_v2/FS22_2017_noduplicates_bin.3.fa	/home/ecaffrey/user_data/MiFoDB_2023/input_beta/public_databases_v2_renamed/FS22_2017_noduplicates_bin.3.fa	Leech et al. 2020	MAG	NA	raw sauerkraut and juniper berries	vegetable	Ireland	Ireland	prokaryote	53.27	5.49
FS22_2017_noduplicates_bin.4.fa	FS22_2017_noduplicates_bin.4	/home/ecaffrey/user_data/MiFoDB_2023/input_beta/public_databases_v2/Leech_2021_v2/FS22_2017_noduplicates_bin.4.fa	/home/ecaffrey/user_data/MiFoDB_2023/input_beta/public_databases_v2_renamed/FS22_2017_noduplicates_bin.4.fa	Leech et al. 2020	MAG	NA	raw sauerkraut and juniper berries	vegetable	Ireland	Ireland	prokaryote	91.98	1.2
FS23_2017_noduplicates_bin.1.fa	FS23_2017_noduplicates_bin.1	/home/ecaffrey/user_data/MiFoDB_2023/input_beta/public_databases_v2/Leech_2021_v2/FS23_2017_noduplicates_bin.1.fa	/home/ecaffrey/user_data/MiFoDB_2023/input_beta/public_databases_v2_renamed/FS23_2017_noduplicates_bin.1.fa	Leech et al. 2020	MAG	NA	brown rice amazake	vegetable	Japan	Japan	prokaryote	87.08	1.32
FS23_2017_noduplicates_bin.2.fa	FS23_2017_noduplicates_bin.2	/home/ecaffrey/user_data/MiFoDB_2023/input_beta/public_databases_v2/Leech_2021_v2/FS23_2017_noduplicates_bin.2.fa	/home/ecaffrey/user_data/MiFoDB_2023/input_beta/public_databases_v2_renamed/FS23_2017_noduplicates_bin.2.fa	Leech et al. 2020	MAG	NA	brown rice amazake	vegetable	Japan	Japan	prokaryote	79.08	0.54
FS23_2017_noduplicates_bin.3.fa	FS23_2017_noduplicates_bin.3	/home/ecaffrey/user_data/MiFoDB_2023/input_beta/public_databases_v2/Leech_2021_v2/FS23_2017_noduplicates_bin.3.fa	/home/ecaffrey/user_data/MiFoDB_2023/input_beta/public_databases_v2_renamed/FS23_2017_noduplicates_bin.3.fa	Leech et al. 2020	MAG	NA	brown rice amazake	vegetable	Japan	Japan	prokaryote	4.17	0
FS23_2017_noduplicates_bin.4.fa	FS23_2017_noduplicates_bin.4	/home/ecaffrey/user_data/MiFoDB_2023/input_beta/public_databases_v2/Leech_2021_v2/FS23_2017_noduplicates_bin.4.fa	/home/ecaffrey/user_data/MiFoDB_2023/input_beta/public_databases_v2_renamed/FS23_2017_noduplicates_bin.4.fa	Leech et al. 2020	MAG	NA	brown rice amazake	vegetable	Japan	Japan	prokaryote	13.54	0
FS23_2017_noduplicates_bin.5.fa	FS23_2017_noduplicates_bin.5	/home/ecaffrey/user_data/MiFoDB_2023/input_beta/public_databases_v2/Leech_2021_v2/FS23_2017_noduplicates_bin.5.fa	/home/ecaffrey/user_data/MiFoDB_2023/input_beta/public_databases_v2_renamed/FS23_2017_noduplicates_bin.5.fa	Leech et al. 2020	MAG	NA	brown rice amazake	vegetable	Japan	Japan	prokaryote	5.17	0
FS24_2017_noduplicates_bin.1.fa	FS24_2017_noduplicates_bin.1	/home/ecaffrey/user_data/MiFoDB_2023/input_beta/public_databases_v2/Leech_2021_v2/FS24_2017_noduplicates_bin.1.fa	/home/ecaffrey/user_data/MiFoDB_2023/input_beta/public_databases_v2_renamed/FS24_2017_noduplicates_bin.1.fa	Leech et al. 2020	MAG	NA	beetroot kvass	vegetable	Ireland	Ireland	prokaryote	17.24	6.71
FS24_2017_noduplicates_bin.10.fa	FS24_2017_noduplicates_bin.10	/home/ecaffrey/user_data/MiFoDB_2023/input_beta/public_databases_v2/Leech_2021_v2/FS24_2017_noduplicates_bin.10.fa	/home/ecaffrey/user_data/MiFoDB_2023/input_beta/public_databases_v2_renamed/FS24_2017_noduplicates_bin.10.fa	Leech et al. 2020	MAG	NA	beetroot kvass	vegetable	Ireland	Ireland	prokaryote	0	0
FS24_2017_noduplicates_bin.11.fa	FS24_2017_noduplicates_bin.11	/home/ecaffrey/user_data/MiFoDB_2023/input_beta/public_databases_v2/Leech_2021_v2/FS24_2017_noduplicates_bin.11.fa	/home/ecaffrey/user_data/MiFoDB_2023/input_beta/public_databases_v2_renamed/FS24_2017_noduplicates_bin.11.fa	Leech et al. 2020	MAG	NA	beetroot kvass	vegetable	Ireland	Ireland	prokaryote	38.62	0
FS24_2017_noduplicates_bin.12.fa	FS24_2017_noduplicates_bin.12	/home/ecaffrey/user_data/MiFoDB_2023/input_beta/public_databases_v2/Leech_2021_v2/FS24_2017_noduplicates_bin.12.fa	/home/ecaffrey/user_data/MiFoDB_2023/input_beta/public_databases_v2_renamed/FS24_2017_noduplicates_bin.12.fa	Leech et al. 2020	MAG	NA	beetroot kvass	vegetable	Ireland	Ireland	prokaryote	82.92	56.76
FS24_2017_noduplicates_bin.13.fa	FS24_2017_noduplicates_bin.13	/home/ecaffrey/user_data/MiFoDB_2023/input_beta/public_databases_v2/Leech_2021_v2/FS24_2017_noduplicates_bin.13.fa	/home/ecaffrey/user_data/MiFoDB_2023/input_beta/public_databases_v2_renamed/FS24_2017_noduplicates_bin.13.fa	Leech et al. 2020	MAG	NA	beetroot kvass	vegetable	Ireland	Ireland	prokaryote	99.18	2.04
FS24_2017_noduplicates_bin.14.fa	FS24_2017_noduplicates_bin.14	/home/ecaffrey/user_data/MiFoDB_2023/input_beta/public_databases_v2/Leech_2021_v2/FS24_2017_noduplicates_bin.14.fa	/home/ecaffrey/user_data/MiFoDB_2023/input_beta/public_databases_v2_renamed/FS24_2017_noduplicates_bin.14.fa	Leech et al. 2020	MAG	NA	beetroot kvass	vegetable	Ireland	Ireland	prokaryote	46.55	0
FS24_2017_noduplicates_bin.15.fa	FS24_2017_noduplicates_bin.15	/home/ecaffrey/user_data/MiFoDB_2023/input_beta/public_databases_v2/Leech_2021_v2/FS24_2017_noduplicates_bin.15.fa	/home/ecaffrey/user_data/MiFoDB_2023/input_beta/public_databases_v2_renamed/FS24_2017_noduplicates_bin.15.fa	Leech et al. 2020	MAG	NA	beetroot kvass	vegetable	Ireland	Ireland	prokaryote	4.17	0
FS24_2017_noduplicates_bin.2.fa	FS24_2017_noduplicates_bin.2	/home/ecaffrey/user_data/MiFoDB_2023/input_beta/public_databases_v2/Leech_2021_v2/FS24_2017_noduplicates_bin.2.fa	/home/ecaffrey/user_data/MiFoDB_2023/input_beta/public_databases_v2_renamed/FS24_2017_noduplicates_bin.2.fa	Leech et al. 2020	MAG	NA	beetroot kvass	vegetable	Ireland	Ireland	prokaryote	86.21	46.55
FS24_2017_noduplicates_bin.3.fa	FS24_2017_noduplicates_bin.3	/home/ecaffrey/user_data/MiFoDB_2023/input_beta/public_databases_v2/Leech_2021_v2/FS24_2017_noduplicates_bin.3.fa	/home/ecaffrey/user_data/MiFoDB_2023/input_beta/public_databases_v2_renamed/FS24_2017_noduplicates_bin.3.fa	Leech et al. 2020	MAG	NA	beetroot kvass	vegetable	Ireland	Ireland	prokaryote	8.77	0
FS24_2017_noduplicates_bin.4.fa	FS24_2017_noduplicates_bin.4	/home/ecaffrey/user_data/MiFoDB_2023/input_beta/public_databases_v2/Leech_2021_v2/FS24_2017_noduplicates_bin.4.fa	/home/ecaffrey/user_data/MiFoDB_2023/input_beta/public_databases_v2_renamed/FS24_2017_noduplicates_bin.4.fa	Leech et al. 2020	MAG	NA	beetroot kvass	vegetable	Ireland	Ireland	prokaryote	29.31	0
FS24_2017_noduplicates_bin.5.fa	FS24_2017_noduplicates_bin.5	/home/ecaffrey/user_data/MiFoDB_2023/input_beta/public_databases_v2/Leech_2021_v2/FS24_2017_noduplicates_bin.5.fa	/home/ecaffrey/user_data/MiFoDB_2023/input_beta/public_databases_v2_renamed/FS24_2017_noduplicates_bin.5.fa	Leech et al. 2020	MAG	NA	beetroot kvass	vegetable	Ireland	Ireland	prokaryote	13.79	0
FS24_2017_noduplicates_bin.6.fa	FS24_2017_noduplicates_bin.6	/home/ecaffrey/user_data/MiFoDB_2023/input_beta/public_databases_v2/Leech_2021_v2/FS24_2017_noduplicates_bin.6.fa	/home/ecaffrey/user_data/MiFoDB_2023/input_beta/public_databases_v2_renamed/FS24_2017_noduplicates_bin.6.fa	Leech et al. 2020	MAG	NA	beetroot kvass	vegetable	Ireland	Ireland	prokaryote	0	0
FS24_2017_noduplicates_bin.7.fa	FS24_2017_noduplicates_bin.7	/home/ecaffrey/user_data/MiFoDB_2023/input_beta/public_databases_v2/Leech_2021_v2/FS24_2017_noduplicates_bin.7.fa	/home/ecaffrey/user_data/MiFoDB_2023/input_beta/public_databases_v2_renamed/FS24_2017_noduplicates_bin.7.fa	Leech et al. 2020	MAG	NA	beetroot kvass	vegetable	Ireland	Ireland	prokaryote	98.38	0.36
FS24_2017_noduplicates_bin.8.fa	FS24_2017_noduplicates_bin.8	/home/ecaffrey/user_data/MiFoDB_2023/input_beta/public_databases_v2/Leech_2021_v2/FS24_2017_noduplicates_bin.8.fa	/home/ecaffrey/user_data/MiFoDB_2023/input_beta/public_databases_v2_renamed/FS24_2017_noduplicates_bin.8.fa	Leech et al. 2020	MAG	NA	beetroot kvass	vegetable	Ireland	Ireland	prokaryote	91.31	0
FS24_2017_noduplicates_bin.9.fa	FS24_2017_noduplicates_bin.9	/home/ecaffrey/user_data/MiFoDB_2023/input_beta/public_databases_v2/Leech_2021_v2/FS24_2017_noduplicates_bin.9.fa	/home/ecaffrey/user_data/MiFoDB_2023/input_beta/public_databases_v2_renamed/FS24_2017_noduplicates_bin.9.fa	Leech et al. 2020	MAG	NA	beetroot kvass	vegetable	Ireland	Ireland	prokaryote	61.36	4.62
FS25_2017_noduplicates_bin.1.fa	FS25_2017_noduplicates_bin.1	/home/ecaffrey/user_data/MiFoDB_2023/input_beta/public_databases_v2/Leech_2021_v2/FS25_2017_noduplicates_bin.1.fa	/home/ecaffrey/user_data/MiFoDB_2023/input_beta/public_databases_v2_renamed/FS25_2017_noduplicates_bin.1.fa	Leech et al. 2020	MAG	NA	kefir and fennel soup	dairy	Ireland	Ireland	prokaryote	67.82	0
FS25_2017_noduplicates_bin.2.fa	FS25_2017_noduplicates_bin.2	/home/ecaffrey/user_data/MiFoDB_2023/input_beta/public_databases_v2/Leech_2021_v2/FS25_2017_noduplicates_bin.2.fa	/home/ecaffrey/user_data/MiFoDB_2023/input_beta/public_databases_v2_renamed/FS25_2017_noduplicates_bin.2.fa	Leech et al. 2020	MAG	NA	kefir and fennel soup	dairy	Ireland	Ireland	prokaryote	78.95	0
FS25_2017_noduplicates_bin.3.fa	FS25_2017_noduplicates_bin.3	/home/ecaffrey/user_data/MiFoDB_2023/input_beta/public_databases_v2/Leech_2021_v2/FS25_2017_noduplicates_bin.3.fa	/home/ecaffrey/user_data/MiFoDB_2023/input_beta/public_databases_v2_renamed/FS25_2017_noduplicates_bin.3.fa	Leech et al. 2020	MAG	NA	kefir and fennel soup	dairy	Ireland	Ireland	prokaryote	73.85	0
FS26_2017_noduplicates_bin.1.fa	FS26_2017_noduplicates_bin.1	/home/ecaffrey/user_data/MiFoDB_2023/input_beta/public_databases_v2/Leech_2021_v2/FS26_2017_noduplicates_bin.1.fa	/home/ecaffrey/user_data/MiFoDB_2023/input_beta/public_databases_v2_renamed/FS26_2017_noduplicates_bin.1.fa	Leech et al. 2020	MAG	NA	mead	sugar	Ireland	Ireland	prokaryote	12.06	6.07
FS26_2017_noduplicates_bin.2.fa	FS26_2017_noduplicates_bin.2	/home/ecaffrey/user_data/MiFoDB_2023/input_beta/public_databases_v2/Leech_2021_v2/FS26_2017_noduplicates_bin.2.fa	/home/ecaffrey/user_data/MiFoDB_2023/input_beta/public_databases_v2_renamed/FS26_2017_noduplicates_bin.2.fa	Leech et al. 2020	MAG	NA	mead	sugar	Ireland	Ireland	prokaryote	37.05	8.49
FS27_2017_noduplicates_bin.1.fa	FS27_2017_noduplicates_bin.1	/home/ecaffrey/user_data/MiFoDB_2023/input_beta/public_databases_v2/Leech_2021_v2/FS27_2017_noduplicates_bin.1.fa	/home/ecaffrey/user_data/MiFoDB_2023/input_beta/public_databases_v2_renamed/FS27_2017_noduplicates_bin.1.fa	Leech et al. 2020	MAG	NA	sauerkraut	vegetable	Ireland	Ireland	prokaryote	3.45	0
FS27_2017_noduplicates_bin.2.fa	FS27_2017_noduplicates_bin.2	/home/ecaffrey/user_data/MiFoDB_2023/input_beta/public_databases_v2/Leech_2021_v2/FS27_2017_noduplicates_bin.2.fa	/home/ecaffrey/user_data/MiFoDB_2023/input_beta/public_databases_v2_renamed/FS27_2017_noduplicates_bin.2.fa	Leech et al. 2020	MAG	NA	sauerkraut	vegetable	Ireland	Ireland	prokaryote	44.83	0
FS27_2017_noduplicates_bin.3.fa	FS27_2017_noduplicates_bin.3	/home/ecaffrey/user_data/MiFoDB_2023/input_beta/public_databases_v2/Leech_2021_v2/FS27_2017_noduplicates_bin.3.fa	/home/ecaffrey/user_data/MiFoDB_2023/input_beta/public_databases_v2_renamed/FS27_2017_noduplicates_bin.3.fa	Leech et al. 2020	MAG	NA	sauerkraut	vegetable	Ireland	Ireland	prokaryote	52.63	0
FS27_2017_noduplicates_bin.4.fa	FS27_2017_noduplicates_bin.4	/home/ecaffrey/user_data/MiFoDB_2023/input_beta/public_databases_v2/Leech_2021_v2/FS27_2017_noduplicates_bin.4.fa	/home/ecaffrey/user_data/MiFoDB_2023/input_beta/public_databases_v2_renamed/FS27_2017_noduplicates_bin.4.fa	Leech et al. 2020	MAG	NA	sauerkraut	vegetable	Ireland	Ireland	prokaryote	52.3	0.79
FS27_2017_noduplicates_bin.5.fa	FS27_2017_noduplicates_bin.5	/home/ecaffrey/user_data/MiFoDB_2023/input_beta/public_databases_v2/Leech_2021_v2/FS27_2017_noduplicates_bin.5.fa	/home/ecaffrey/user_data/MiFoDB_2023/input_beta/public_databases_v2_renamed/FS27_2017_noduplicates_bin.5.fa	Leech et al. 2020	MAG	NA	sauerkraut	vegetable	Ireland	Ireland	prokaryote	0	0
FS28_2017_noduplicates_bin.1.fa	FS28_2017_noduplicates_bin.1	/home/ecaffrey/user_data/MiFoDB_2023/input_beta/public_databases_v2/Leech_2021_v2/FS28_2017_noduplicates_bin.1.fa	/home/ecaffrey/user_data/MiFoDB_2023/input_beta/public_databases_v2_renamed/FS28_2017_noduplicates_bin.1.fa	Leech et al. 2020	MAG	NA	dill dearg	vegetable	Ireland	Ireland	prokaryote	98.61	0.26
FS28_2017_noduplicates_bin.10.fa	FS28_2017_noduplicates_bin.10	/home/ecaffrey/user_data/MiFoDB_2023/input_beta/public_databases_v2/Leech_2021_v2/FS28_2017_noduplicates_bin.10.fa	/home/ecaffrey/user_data/MiFoDB_2023/input_beta/public_databases_v2_renamed/FS28_2017_noduplicates_bin.10.fa	Leech et al. 2020	MAG	NA	dill dearg	vegetable	Ireland	Ireland	prokaryote	0	0
FS28_2017_noduplicates_bin.11.fa	FS28_2017_noduplicates_bin.11	/home/ecaffrey/user_data/MiFoDB_2023/input_beta/public_databases_v2/Leech_2021_v2/FS28_2017_noduplicates_bin.11.fa	/home/ecaffrey/user_data/MiFoDB_2023/input_beta/public_databases_v2_renamed/FS28_2017_noduplicates_bin.11.fa	Leech et al. 2020	MAG	NA	dill dearg	vegetable	Ireland	Ireland	prokaryote	0	0
FS28_2017_noduplicates_bin.12.fa	FS28_2017_noduplicates_bin.12	/home/ecaffrey/user_data/MiFoDB_2023/input_beta/public_databases_v2/Leech_2021_v2/FS28_2017_noduplicates_bin.12.fa	/home/ecaffrey/user_data/MiFoDB_2023/input_beta/public_databases_v2_renamed/FS28_2017_noduplicates_bin.12.fa	Leech et al. 2020	MAG	NA	dill dearg	vegetable	Ireland	Ireland	prokaryote	58.88	23.09
FS28_2017_noduplicates_bin.13.fa	FS28_2017_noduplicates_bin.13	/home/ecaffrey/user_data/MiFoDB_2023/input_beta/public_databases_v2/Leech_2021_v2/FS28_2017_noduplicates_bin.13.fa	/home/ecaffrey/user_data/MiFoDB_2023/input_beta/public_databases_v2_renamed/FS28_2017_noduplicates_bin.13.fa	Leech et al. 2020	MAG	NA	dill dearg	vegetable	Ireland	Ireland	prokaryote	0	0
FS28_2017_noduplicates_bin.14.fa	FS28_2017_noduplicates_bin.14	/home/ecaffrey/user_data/MiFoDB_2023/input_beta/public_databases_v2/Leech_2021_v2/FS28_2017_noduplicates_bin.14.fa	/home/ecaffrey/user_data/MiFoDB_2023/input_beta/public_databases_v2_renamed/FS28_2017_noduplicates_bin.14.fa	Leech et al. 2020	MAG	NA	dill dearg	vegetable	Ireland	Ireland	prokaryote	28.45	0
FS28_2017_noduplicates_bin.15.fa	FS28_2017_noduplicates_bin.15	/home/ecaffrey/user_data/MiFoDB_2023/input_beta/public_databases_v2/Leech_2021_v2/FS28_2017_noduplicates_bin.15.fa	/home/ecaffrey/user_data/MiFoDB_2023/input_beta/public_databases_v2_renamed/FS28_2017_noduplicates_bin.15.fa	Leech et al. 2020	MAG	NA	dill dearg	vegetable	Ireland	Ireland	prokaryote	4.17	0
FS28_2017_noduplicates_bin.16.fa	FS28_2017_noduplicates_bin.16	/home/ecaffrey/user_data/MiFoDB_2023/input_beta/public_databases_v2/Leech_2021_v2/FS28_2017_noduplicates_bin.16.fa	/home/ecaffrey/user_data/MiFoDB_2023/input_beta/public_databases_v2_renamed/FS28_2017_noduplicates_bin.16.fa	Leech et al. 2020	MAG	NA	dill dearg	vegetable	Ireland	Ireland	prokaryote	24.4	0
FS28_2017_noduplicates_bin.17.fa	FS28_2017_noduplicates_bin.17	/home/ecaffrey/user_data/MiFoDB_2023/input_beta/public_databases_v2/Leech_2021_v2/FS28_2017_noduplicates_bin.17.fa	/home/ecaffrey/user_data/MiFoDB_2023/input_beta/public_databases_v2_renamed/FS28_2017_noduplicates_bin.17.fa	Leech et al. 2020	MAG	NA	dill dearg	vegetable	Ireland	Ireland	prokaryote	18.97	0
FS28_2017_noduplicates_bin.18.fa	FS28_2017_noduplicates_bin.18	/home/ecaffrey/user_data/MiFoDB_2023/input_beta/public_databases_v2/Leech_2021_v2/FS28_2017_noduplicates_bin.18.fa	/home/ecaffrey/user_data/MiFoDB_2023/input_beta/public_databases_v2_renamed/FS28_2017_noduplicates_bin.18.fa	Leech et al. 2020	MAG	NA	dill dearg	vegetable	Ireland	Ireland	prokaryote	39.66	0
FS28_2017_noduplicates_bin.19.fa	FS28_2017_noduplicates_bin.19	/home/ecaffrey/user_data/MiFoDB_2023/input_beta/public_databases_v2/Leech_2021_v2/FS28_2017_noduplicates_bin.19.fa	/home/ecaffrey/user_data/MiFoDB_2023/input_beta/public_databases_v2_renamed/FS28_2017_noduplicates_bin.19.fa	Leech et al. 2020	MAG	NA	dill dearg	vegetable	Ireland	Ireland	prokaryote	0	0
FS28_2017_noduplicates_bin.2.fa	FS28_2017_noduplicates_bin.2	/home/ecaffrey/user_data/MiFoDB_2023/input_beta/public_databases_v2/Leech_2021_v2/FS28_2017_noduplicates_bin.2.fa	/home/ecaffrey/user_data/MiFoDB_2023/input_beta/public_databases_v2_renamed/FS28_2017_noduplicates_bin.2.fa	Leech et al. 2020	MAG	NA	dill dearg	vegetable	Ireland	Ireland	prokaryote	91.05	76.89
FS28_2017_noduplicates_bin.3.fa	FS28_2017_noduplicates_bin.3	/home/ecaffrey/user_data/MiFoDB_2023/input_beta/public_databases_v2/Leech_2021_v2/FS28_2017_noduplicates_bin.3.fa	/home/ecaffrey/user_data/MiFoDB_2023/input_beta/public_databases_v2_renamed/FS28_2017_noduplicates_bin.3.fa	Leech et al. 2020	MAG	NA	dill dearg	vegetable	Ireland	Ireland	prokaryote	0	0
FS28_2017_noduplicates_bin.4.fa	FS28_2017_noduplicates_bin.4	/home/ecaffrey/user_data/MiFoDB_2023/input_beta/public_databases_v2/Leech_2021_v2/FS28_2017_noduplicates_bin.4.fa	/home/ecaffrey/user_data/MiFoDB_2023/input_beta/public_databases_v2_renamed/FS28_2017_noduplicates_bin.4.fa	Leech et al. 2020	MAG	NA	dill dearg	vegetable	Ireland	Ireland	prokaryote	4.65	0
FS28_2017_noduplicates_bin.5.fa	FS28_2017_noduplicates_bin.5	/home/ecaffrey/user_data/MiFoDB_2023/input_beta/public_databases_v2/Leech_2021_v2/FS28_2017_noduplicates_bin.5.fa	/home/ecaffrey/user_data/MiFoDB_2023/input_beta/public_databases_v2_renamed/FS28_2017_noduplicates_bin.5.fa	Leech et al. 2020	MAG	NA	dill dearg	vegetable	Ireland	Ireland	prokaryote	22.73	7.21
FS28_2017_noduplicates_bin.6.fa	FS28_2017_noduplicates_bin.6	/home/ecaffrey/user_data/MiFoDB_2023/input_beta/public_databases_v2/Leech_2021_v2/FS28_2017_noduplicates_bin.6.fa	/home/ecaffrey/user_data/MiFoDB_2023/input_beta/public_databases_v2_renamed/FS28_2017_noduplicates_bin.6.fa	Leech et al. 2020	MAG	NA	dill dearg	vegetable	Ireland	Ireland	prokaryote	31.03	0
FS28_2017_noduplicates_bin.7.fa	FS28_2017_noduplicates_bin.7	/home/ecaffrey/user_data/MiFoDB_2023/input_beta/public_databases_v2/Leech_2021_v2/FS28_2017_noduplicates_bin.7.fa	/home/ecaffrey/user_data/MiFoDB_2023/input_beta/public_databases_v2_renamed/FS28_2017_noduplicates_bin.7.fa	Leech et al. 2020	MAG	NA	dill dearg	vegetable	Ireland	Ireland	prokaryote	69.74	0
FS28_2017_noduplicates_bin.8.fa	FS28_2017_noduplicates_bin.8	/home/ecaffrey/user_data/MiFoDB_2023/input_beta/public_databases_v2/Leech_2021_v2/FS28_2017_noduplicates_bin.8.fa	/home/ecaffrey/user_data/MiFoDB_2023/input_beta/public_databases_v2_renamed/FS28_2017_noduplicates_bin.8.fa	Leech et al. 2020	MAG	NA	dill dearg	vegetable	Ireland	Ireland	prokaryote	5.17	0
FS28_2017_noduplicates_bin.9.fa	FS28_2017_noduplicates_bin.9	/home/ecaffrey/user_data/MiFoDB_2023/input_beta/public_databases_v2/Leech_2021_v2/FS28_2017_noduplicates_bin.9.fa	/home/ecaffrey/user_data/MiFoDB_2023/input_beta/public_databases_v2_renamed/FS28_2017_noduplicates_bin.9.fa	Leech et al. 2020	MAG	NA	dill dearg	vegetable	Ireland	Ireland	prokaryote	4.17	0
FS29_2017_noduplicates_bin.1.fa	FS29_2017_noduplicates_bin.1	/home/ecaffrey/user_data/MiFoDB_2023/input_beta/public_databases_v2/Leech_2021_v2/FS29_2017_noduplicates_bin.1.fa	/home/ecaffrey/user_data/MiFoDB_2023/input_beta/public_databases_v2_renamed/FS29_2017_noduplicates_bin.1.fa	Leech et al. 2020	MAG	NA	kimchi	vegetable	Ireland	Ireland	prokaryote	94.43	0.54
FS29_2017_noduplicates_bin.10.fa	FS29_2017_noduplicates_bin.10	/home/ecaffrey/user_data/MiFoDB_2023/input_beta/public_databases_v2/Leech_2021_v2/FS29_2017_noduplicates_bin.10.fa	/home/ecaffrey/user_data/MiFoDB_2023/input_beta/public_databases_v2_renamed/FS29_2017_noduplicates_bin.10.fa	Leech et al. 2020	MAG	NA	kimchi	vegetable	Ireland	Ireland	prokaryote	0	0
FS29_2017_noduplicates_bin.11.fa	FS29_2017_noduplicates_bin.11	/home/ecaffrey/user_data/MiFoDB_2023/input_beta/public_databases_v2/Leech_2021_v2/FS29_2017_noduplicates_bin.11.fa	/home/ecaffrey/user_data/MiFoDB_2023/input_beta/public_databases_v2_renamed/FS29_2017_noduplicates_bin.11.fa	Leech et al. 2020	MAG	NA	kimchi	vegetable	Ireland	Ireland	prokaryote	79.42	1.75
FS29_2017_noduplicates_bin.2.fa	FS29_2017_noduplicates_bin.2	/home/ecaffrey/user_data/MiFoDB_2023/input_beta/public_databases_v2/Leech_2021_v2/FS29_2017_noduplicates_bin.2.fa	/home/ecaffrey/user_data/MiFoDB_2023/input_beta/public_databases_v2_renamed/FS29_2017_noduplicates_bin.2.fa	Leech et al. 2020	MAG	NA	kimchi	vegetable	Ireland	Ireland	prokaryote	36.21	0
FS29_2017_noduplicates_bin.3.fa	FS29_2017_noduplicates_bin.3	/home/ecaffrey/user_data/MiFoDB_2023/input_beta/public_databases_v2/Leech_2021_v2/FS29_2017_noduplicates_bin.3.fa	/home/ecaffrey/user_data/MiFoDB_2023/input_beta/public_databases_v2_renamed/FS29_2017_noduplicates_bin.3.fa	Leech et al. 2020	MAG	NA	kimchi	vegetable	Ireland	Ireland	prokaryote	0	0
FS29_2017_noduplicates_bin.4.fa	FS29_2017_noduplicates_bin.4	/home/ecaffrey/user_data/MiFoDB_2023/input_beta/public_databases_v2/Leech_2021_v2/FS29_2017_noduplicates_bin.4.fa	/home/ecaffrey/user_data/MiFoDB_2023/input_beta/public_databases_v2_renamed/FS29_2017_noduplicates_bin.4.fa	Leech et al. 2020	MAG	NA	kimchi	vegetable	Ireland	Ireland	prokaryote	16.75	0
FS29_2017_noduplicates_bin.5.fa	FS29_2017_noduplicates_bin.5	/home/ecaffrey/user_data/MiFoDB_2023/input_beta/public_databases_v2/Leech_2021_v2/FS29_2017_noduplicates_bin.5.fa	/home/ecaffrey/user_data/MiFoDB_2023/input_beta/public_databases_v2_renamed/FS29_2017_noduplicates_bin.5.fa	Leech et al. 2020	MAG	NA	kimchi	vegetable	Ireland	Ireland	prokaryote	0	0
FS29_2017_noduplicates_bin.6.fa	FS29_2017_noduplicates_bin.6	/home/ecaffrey/user_data/MiFoDB_2023/input_beta/public_databases_v2/Leech_2021_v2/FS29_2017_noduplicates_bin.6.fa	/home/ecaffrey/user_data/MiFoDB_2023/input_beta/public_databases_v2_renamed/FS29_2017_noduplicates_bin.6.fa	Leech et al. 2020	MAG	NA	kimchi	vegetable	Ireland	Ireland	prokaryote	60.21	1.23
FS29_2017_noduplicates_bin.7.fa	FS29_2017_noduplicates_bin.7	/home/ecaffrey/user_data/MiFoDB_2023/input_beta/public_databases_v2/Leech_2021_v2/FS29_2017_noduplicates_bin.7.fa	/home/ecaffrey/user_data/MiFoDB_2023/input_beta/public_databases_v2_renamed/FS29_2017_noduplicates_bin.7.fa	Leech et al. 2020	MAG	NA	kimchi	vegetable	Ireland	Ireland	prokaryote	32.76	0
FS29_2017_noduplicates_bin.8.fa	FS29_2017_noduplicates_bin.8	/home/ecaffrey/user_data/MiFoDB_2023/input_beta/public_databases_v2/Leech_2021_v2/FS29_2017_noduplicates_bin.8.fa	/home/ecaffrey/user_data/MiFoDB_2023/input_beta/public_databases_v2_renamed/FS29_2017_noduplicates_bin.8.fa	Leech et al. 2020	MAG	NA	kimchi	vegetable	Ireland	Ireland	prokaryote	0	0
FS29_2017_noduplicates_bin.9.fa	FS29_2017_noduplicates_bin.9	/home/ecaffrey/user_data/MiFoDB_2023/input_beta/public_databases_v2/Leech_2021_v2/FS29_2017_noduplicates_bin.9.fa	/home/ecaffrey/user_data/MiFoDB_2023/input_beta/public_databases_v2_renamed/FS29_2017_noduplicates_bin.9.fa	Leech et al. 2020	MAG	NA	kimchi	vegetable	Ireland	Ireland	prokaryote	74.21	1.69
FS30_2017_noduplicates_bin.1.fa	FS30_2017_noduplicates_bin.1	/home/ecaffrey/user_data/MiFoDB_2023/input_beta/public_databases_v2/Leech_2021_v2/FS30_2017_noduplicates_bin.1.fa	/home/ecaffrey/user_data/MiFoDB_2023/input_beta/public_databases_v2_renamed/FS30_2017_noduplicates_bin.1.fa	Leech et al. 2020	MAG	NA	golden child (sauerkraut)	vegetable	Ireland	Ireland	prokaryote	18.97	0
FS30_2017_noduplicates_bin.10.fa	FS30_2017_noduplicates_bin.10	/home/ecaffrey/user_data/MiFoDB_2023/input_beta/public_databases_v2/Leech_2021_v2/FS30_2017_noduplicates_bin.10.fa	/home/ecaffrey/user_data/MiFoDB_2023/input_beta/public_databases_v2_renamed/FS30_2017_noduplicates_bin.10.fa	Leech et al. 2020	MAG	NA	golden child (sauerkraut)	vegetable	Ireland	Ireland	prokaryote	8.33	0
FS30_2017_noduplicates_bin.11.fa	FS30_2017_noduplicates_bin.11	/home/ecaffrey/user_data/MiFoDB_2023/input_beta/public_databases_v2/Leech_2021_v2/FS30_2017_noduplicates_bin.11.fa	/home/ecaffrey/user_data/MiFoDB_2023/input_beta/public_databases_v2_renamed/FS30_2017_noduplicates_bin.11.fa	Leech et al. 2020	MAG	NA	golden child (sauerkraut)	vegetable	Ireland	Ireland	prokaryote	4.17	0
FS30_2017_noduplicates_bin.12.fa	FS30_2017_noduplicates_bin.12	/home/ecaffrey/user_data/MiFoDB_2023/input_beta/public_databases_v2/Leech_2021_v2/FS30_2017_noduplicates_bin.12.fa	/home/ecaffrey/user_data/MiFoDB_2023/input_beta/public_databases_v2_renamed/FS30_2017_noduplicates_bin.12.fa	Leech et al. 2020	MAG	NA	golden child (sauerkraut)	vegetable	Ireland	Ireland	prokaryote	39.66	0
FS30_2017_noduplicates_bin.13.fa	FS30_2017_noduplicates_bin.13	/home/ecaffrey/user_data/MiFoDB_2023/input_beta/public_databases_v2/Leech_2021_v2/FS30_2017_noduplicates_bin.13.fa	/home/ecaffrey/user_data/MiFoDB_2023/input_beta/public_databases_v2_renamed/FS30_2017_noduplicates_bin.13.fa	Leech et al. 2020	MAG	NA	golden child (sauerkraut)	vegetable	Ireland	Ireland	prokaryote	1.07	0
FS30_2017_noduplicates_bin.2.fa	FS30_2017_noduplicates_bin.2	/home/ecaffrey/user_data/MiFoDB_2023/input_beta/public_databases_v2/Leech_2021_v2/FS30_2017_noduplicates_bin.2.fa	/home/ecaffrey/user_data/MiFoDB_2023/input_beta/public_databases_v2_renamed/FS30_2017_noduplicates_bin.2.fa	Leech et al. 2020	MAG	NA	golden child (sauerkraut)	vegetable	Ireland	Ireland	prokaryote	23.44	0
FS30_2017_noduplicates_bin.3.fa	FS30_2017_noduplicates_bin.3	/home/ecaffrey/user_data/MiFoDB_2023/input_beta/public_databases_v2/Leech_2021_v2/FS30_2017_noduplicates_bin.3.fa	/home/ecaffrey/user_data/MiFoDB_2023/input_beta/public_databases_v2_renamed/FS30_2017_noduplicates_bin.3.fa	Leech et al. 2020	MAG	NA	golden child (sauerkraut)	vegetable	Ireland	Ireland	prokaryote	0	0
FS30_2017_noduplicates_bin.4.fa	FS30_2017_noduplicates_bin.4	/home/ecaffrey/user_data/MiFoDB_2023/input_beta/public_databases_v2/Leech_2021_v2/FS30_2017_noduplicates_bin.4.fa	/home/ecaffrey/user_data/MiFoDB_2023/input_beta/public_databases_v2_renamed/FS30_2017_noduplicates_bin.4.fa	Leech et al. 2020	MAG	NA	golden child (sauerkraut)	vegetable	Ireland	Ireland	prokaryote	16.65	0
FS30_2017_noduplicates_bin.5.fa	FS30_2017_noduplicates_bin.5	/home/ecaffrey/user_data/MiFoDB_2023/input_beta/public_databases_v2/Leech_2021_v2/FS30_2017_noduplicates_bin.5.fa	/home/ecaffrey/user_data/MiFoDB_2023/input_beta/public_databases_v2_renamed/FS30_2017_noduplicates_bin.5.fa	Leech et al. 2020	MAG	NA	golden child (sauerkraut)	vegetable	Ireland	Ireland	prokaryote	40.52	0
FS30_2017_noduplicates_bin.6.fa	FS30_2017_noduplicates_bin.6	/home/ecaffrey/user_data/MiFoDB_2023/input_beta/public_databases_v2/Leech_2021_v2/FS30_2017_noduplicates_bin.6.fa	/home/ecaffrey/user_data/MiFoDB_2023/input_beta/public_databases_v2_renamed/FS30_2017_noduplicates_bin.6.fa	Leech et al. 2020	MAG	NA	golden child (sauerkraut)	vegetable	Ireland	Ireland	prokaryote	8.62	0
FS30_2017_noduplicates_bin.7.fa	FS30_2017_noduplicates_bin.7	/home/ecaffrey/user_data/MiFoDB_2023/input_beta/public_databases_v2/Leech_2021_v2/FS30_2017_noduplicates_bin.7.fa	/home/ecaffrey/user_data/MiFoDB_2023/input_beta/public_databases_v2_renamed/FS30_2017_noduplicates_bin.7.fa	Leech et al. 2020	MAG	NA	golden child (sauerkraut)	vegetable	Ireland	Ireland	prokaryote	62.23	1.72
FS30_2017_noduplicates_bin.8.fa	FS30_2017_noduplicates_bin.8	/home/ecaffrey/user_data/MiFoDB_2023/input_beta/public_databases_v2/Leech_2021_v2/FS30_2017_noduplicates_bin.8.fa	/home/ecaffrey/user_data/MiFoDB_2023/input_beta/public_databases_v2_renamed/FS30_2017_noduplicates_bin.8.fa	Leech et al. 2020	MAG	NA	golden child (sauerkraut)	vegetable	Ireland	Ireland	prokaryote	67	1.23
FS30_2017_noduplicates_bin.9.fa	FS30_2017_noduplicates_bin.9	/home/ecaffrey/user_data/MiFoDB_2023/input_beta/public_databases_v2/Leech_2021_v2/FS30_2017_noduplicates_bin.9.fa	/home/ecaffrey/user_data/MiFoDB_2023/input_beta/public_databases_v2_renamed/FS30_2017_noduplicates_bin.9.fa	Leech et al. 2020	MAG	NA	golden child (sauerkraut)	vegetable	Ireland	Ireland	prokaryote	88.04	0
FS31_2017_noduplicates_bin.1.fa	FS31_2017_noduplicates_bin.1	/home/ecaffrey/user_data/MiFoDB_2023/input_beta/public_databases_v2/Leech_2021_v2/FS31_2017_noduplicates_bin.1.fa	/home/ecaffrey/user_data/MiFoDB_2023/input_beta/public_databases_v2_renamed/FS31_2017_noduplicates_bin.1.fa	Leech et al. 2020	MAG	NA	water kefir hibiscus	sugar	Ireland	Ireland	prokaryote	18.56	0
FS31_2017_noduplicates_bin.10.fa	FS31_2017_noduplicates_bin.10	/home/ecaffrey/user_data/MiFoDB_2023/input_beta/public_databases_v2/Leech_2021_v2/FS31_2017_noduplicates_bin.10.fa	/home/ecaffrey/user_data/MiFoDB_2023/input_beta/public_databases_v2_renamed/FS31_2017_noduplicates_bin.10.fa	Leech et al. 2020	MAG	NA	water kefir hibiscus	sugar	Ireland	Ireland	prokaryote	4.17	0
FS31_2017_noduplicates_bin.11.fa	FS31_2017_noduplicates_bin.11	/home/ecaffrey/user_data/MiFoDB_2023/input_beta/public_databases_v2/Leech_2021_v2/FS31_2017_noduplicates_bin.11.fa	/home/ecaffrey/user_data/MiFoDB_2023/input_beta/public_databases_v2_renamed/FS31_2017_noduplicates_bin.11.fa	Leech et al. 2020	MAG	NA	water kefir hibiscus	sugar	Ireland	Ireland	prokaryote	0	0
FS31_2017_noduplicates_bin.12.fa	FS31_2017_noduplicates_bin.12	/home/ecaffrey/user_data/MiFoDB_2023/input_beta/public_databases_v2/Leech_2021_v2/FS31_2017_noduplicates_bin.12.fa	/home/ecaffrey/user_data/MiFoDB_2023/input_beta/public_databases_v2_renamed/FS31_2017_noduplicates_bin.12.fa	Leech et al. 2020	MAG	NA	water kefir hibiscus	sugar	Ireland	Ireland	prokaryote	6.9	0
FS31_2017_noduplicates_bin.2.fa	FS31_2017_noduplicates_bin.2	/home/ecaffrey/user_data/MiFoDB_2023/input_beta/public_databases_v2/Leech_2021_v2/FS31_2017_noduplicates_bin.2.fa	/home/ecaffrey/user_data/MiFoDB_2023/input_beta/public_databases_v2_renamed/FS31_2017_noduplicates_bin.2.fa	Leech et al. 2020	MAG	NA	water kefir hibiscus	sugar	Ireland	Ireland	prokaryote	9.45	1.4
FS31_2017_noduplicates_bin.3.fa	FS31_2017_noduplicates_bin.3	/home/ecaffrey/user_data/MiFoDB_2023/input_beta/public_databases_v2/Leech_2021_v2/FS31_2017_noduplicates_bin.3.fa	/home/ecaffrey/user_data/MiFoDB_2023/input_beta/public_databases_v2_renamed/FS31_2017_noduplicates_bin.3.fa	Leech et al. 2020	MAG	NA	water kefir hibiscus	sugar	Ireland	Ireland	prokaryote	0.93	0
FS31_2017_noduplicates_bin.4.fa	FS31_2017_noduplicates_bin.4	/home/ecaffrey/user_data/MiFoDB_2023/input_beta/public_databases_v2/Leech_2021_v2/FS31_2017_noduplicates_bin.4.fa	/home/ecaffrey/user_data/MiFoDB_2023/input_beta/public_databases_v2_renamed/FS31_2017_noduplicates_bin.4.fa	Leech et al. 2020	MAG	NA	water kefir hibiscus	sugar	Ireland	Ireland	prokaryote	0.86	0
FS31_2017_noduplicates_bin.5.fa	FS31_2017_noduplicates_bin.5	/home/ecaffrey/user_data/MiFoDB_2023/input_beta/public_databases_v2/Leech_2021_v2/FS31_2017_noduplicates_bin.5.fa	/home/ecaffrey/user_data/MiFoDB_2023/input_beta/public_databases_v2_renamed/FS31_2017_noduplicates_bin.5.fa	Leech et al. 2020	MAG	NA	water kefir hibiscus	sugar	Ireland	Ireland	prokaryote	0	0
FS31_2017_noduplicates_bin.6.fa	FS31_2017_noduplicates_bin.6	/home/ecaffrey/user_data/MiFoDB_2023/input_beta/public_databases_v2/Leech_2021_v2/FS31_2017_noduplicates_bin.6.fa	/home/ecaffrey/user_data/MiFoDB_2023/input_beta/public_databases_v2_renamed/FS31_2017_noduplicates_bin.6.fa	Leech et al. 2020	MAG	NA	water kefir hibiscus	sugar	Ireland	Ireland	eukaryote	92.96	0
FS31_2017_noduplicates_bin.7.fa	FS31_2017_noduplicates_bin.7	/home/ecaffrey/user_data/MiFoDB_2023/input_beta/public_databases_v2/Leech_2021_v2/FS31_2017_noduplicates_bin.7.fa	/home/ecaffrey/user_data/MiFoDB_2023/input_beta/public_databases_v2_renamed/FS31_2017_noduplicates_bin.7.fa	Leech et al. 2020	MAG	NA	water kefir hibiscus	sugar	Ireland	Ireland	prokaryote	8.88	0
FS31_2017_noduplicates_bin.8.fa	FS31_2017_noduplicates_bin.8	/home/ecaffrey/user_data/MiFoDB_2023/input_beta/public_databases_v2/Leech_2021_v2/FS31_2017_noduplicates_bin.8.fa	/home/ecaffrey/user_data/MiFoDB_2023/input_beta/public_databases_v2_renamed/FS31_2017_noduplicates_bin.8.fa	Leech et al. 2020	MAG	NA	water kefir hibiscus	sugar	Ireland	Ireland	prokaryote	30.17	0
FS31_2017_noduplicates_bin.9.fa	FS31_2017_noduplicates_bin.9	/home/ecaffrey/user_data/MiFoDB_2023/input_beta/public_databases_v2/Leech_2021_v2/FS31_2017_noduplicates_bin.9.fa	/home/ecaffrey/user_data/MiFoDB_2023/input_beta/public_databases_v2_renamed/FS31_2017_noduplicates_bin.9.fa	Leech et al. 2020	MAG	NA	water kefir hibiscus	sugar	Ireland	Ireland	prokaryote	85.9	2.49
FS32_2017_noduplicates_bin.1.fa	FS32_2017_noduplicates_bin.1	/home/ecaffrey/user_data/MiFoDB_2023/input_beta/public_databases_v2/Leech_2021_v2/FS32_2017_noduplicates_bin.1.fa	/home/ecaffrey/user_data/MiFoDB_2023/input_beta/public_databases_v2_renamed/FS32_2017_noduplicates_bin.1.fa	Leech et al. 2020	MAG	NA	water kefir lemon	sugar	Ireland	Ireland	prokaryote	0	0
FS32_2017_noduplicates_bin.10.fa	FS32_2017_noduplicates_bin.10	/home/ecaffrey/user_data/MiFoDB_2023/input_beta/public_databases_v2/Leech_2021_v2/FS32_2017_noduplicates_bin.10.fa	/home/ecaffrey/user_data/MiFoDB_2023/input_beta/public_databases_v2_renamed/FS32_2017_noduplicates_bin.10.fa	Leech et al. 2020	MAG	NA	water kefir lemon	sugar	Ireland	Ireland	prokaryote	0	0
FS32_2017_noduplicates_bin.11.fa	FS32_2017_noduplicates_bin.11	/home/ecaffrey/user_data/MiFoDB_2023/input_beta/public_databases_v2/Leech_2021_v2/FS32_2017_noduplicates_bin.11.fa	/home/ecaffrey/user_data/MiFoDB_2023/input_beta/public_databases_v2_renamed/FS32_2017_noduplicates_bin.11.fa	Leech et al. 2020	MAG	NA	water kefir lemon	sugar	Ireland	Ireland	prokaryote	79.19	0.67
FS32_2017_noduplicates_bin.12.fa	FS32_2017_noduplicates_bin.12	/home/ecaffrey/user_data/MiFoDB_2023/input_beta/public_databases_v2/Leech_2021_v2/FS32_2017_noduplicates_bin.12.fa	/home/ecaffrey/user_data/MiFoDB_2023/input_beta/public_databases_v2_renamed/FS32_2017_noduplicates_bin.12.fa	Leech et al. 2020	MAG	NA	water kefir lemon	sugar	Ireland	Ireland	prokaryote	76.88	0.71
FS32_2017_noduplicates_bin.13.fa	FS32_2017_noduplicates_bin.13	/home/ecaffrey/user_data/MiFoDB_2023/input_beta/public_databases_v2/Leech_2021_v2/FS32_2017_noduplicates_bin.13.fa	/home/ecaffrey/user_data/MiFoDB_2023/input_beta/public_databases_v2_renamed/FS32_2017_noduplicates_bin.13.fa	Leech et al. 2020	MAG	NA	water kefir lemon	sugar	Ireland	Ireland	prokaryote	6.38	0
FS32_2017_noduplicates_bin.2.fa	FS32_2017_noduplicates_bin.2	/home/ecaffrey/user_data/MiFoDB_2023/input_beta/public_databases_v2/Leech_2021_v2/FS32_2017_noduplicates_bin.2.fa	/home/ecaffrey/user_data/MiFoDB_2023/input_beta/public_databases_v2_renamed/FS32_2017_noduplicates_bin.2.fa	Leech et al. 2020	MAG	NA	water kefir lemon	sugar	Ireland	Ireland	prokaryote	0.94	0
FS32_2017_noduplicates_bin.3.fa	FS32_2017_noduplicates_bin.3	/home/ecaffrey/user_data/MiFoDB_2023/input_beta/public_databases_v2/Leech_2021_v2/FS32_2017_noduplicates_bin.3.fa	/home/ecaffrey/user_data/MiFoDB_2023/input_beta/public_databases_v2_renamed/FS32_2017_noduplicates_bin.3.fa	Leech et al. 2020	MAG	NA	water kefir lemon	sugar	Ireland	Ireland	prokaryote	1.72	0
FS32_2017_noduplicates_bin.4.fa	FS32_2017_noduplicates_bin.4	/home/ecaffrey/user_data/MiFoDB_2023/input_beta/public_databases_v2/Leech_2021_v2/FS32_2017_noduplicates_bin.4.fa	/home/ecaffrey/user_data/MiFoDB_2023/input_beta/public_databases_v2_renamed/FS32_2017_noduplicates_bin.4.fa	Leech et al. 2020	MAG	NA	water kefir lemon	sugar	Ireland	Ireland	prokaryote	82.41	1.72
FS32_2017_noduplicates_bin.5.fa	FS32_2017_noduplicates_bin.5	/home/ecaffrey/user_data/MiFoDB_2023/input_beta/public_databases_v2/Leech_2021_v2/FS32_2017_noduplicates_bin.5.fa	/home/ecaffrey/user_data/MiFoDB_2023/input_beta/public_databases_v2_renamed/FS32_2017_noduplicates_bin.5.fa	Leech et al. 2020	MAG	NA	water kefir lemon	sugar	Ireland	Ireland	prokaryote	0	0
FS32_2017_noduplicates_bin.6.fa	FS32_2017_noduplicates_bin.6	/home/ecaffrey/user_data/MiFoDB_2023/input_beta/public_databases_v2/Leech_2021_v2/FS32_2017_noduplicates_bin.6.fa	/home/ecaffrey/user_data/MiFoDB_2023/input_beta/public_databases_v2_renamed/FS32_2017_noduplicates_bin.6.fa	Leech et al. 2020	MAG	NA	water kefir lemon	sugar	Ireland	Ireland	prokaryote	0	0
FS32_2017_noduplicates_bin.7.fa	FS32_2017_noduplicates_bin.7	/home/ecaffrey/user_data/MiFoDB_2023/input_beta/public_databases_v2/Leech_2021_v2/FS32_2017_noduplicates_bin.7.fa	/home/ecaffrey/user_data/MiFoDB_2023/input_beta/public_databases_v2_renamed/FS32_2017_noduplicates_bin.7.fa	Leech et al. 2020	MAG	NA	water kefir lemon	sugar	Ireland	Ireland	prokaryote	0	0
FS32_2017_noduplicates_bin.8.fa	FS32_2017_noduplicates_bin.8	/home/ecaffrey/user_data/MiFoDB_2023/input_beta/public_databases_v2/Leech_2021_v2/FS32_2017_noduplicates_bin.8.fa	/home/ecaffrey/user_data/MiFoDB_2023/input_beta/public_databases_v2_renamed/FS32_2017_noduplicates_bin.8.fa	Leech et al. 2020	MAG	NA	water kefir lemon	sugar	Ireland	Ireland	prokaryote	13.79	0
FS32_2017_noduplicates_bin.9.fa	FS32_2017_noduplicates_bin.9	/home/ecaffrey/user_data/MiFoDB_2023/input_beta/public_databases_v2/Leech_2021_v2/FS32_2017_noduplicates_bin.9.fa	/home/ecaffrey/user_data/MiFoDB_2023/input_beta/public_databases_v2_renamed/FS32_2017_noduplicates_bin.9.fa	Leech et al. 2020	MAG	NA	water kefir lemon	sugar	Ireland	Ireland	prokaryote	0.47	0
FS33_2017_noduplicates_bin.1.fa	FS33_2017_noduplicates_bin.1	/home/ecaffrey/user_data/MiFoDB_2023/input_beta/public_databases_v2/Leech_2021_v2/FS33_2017_noduplicates_bin.1.fa	/home/ecaffrey/user_data/MiFoDB_2023/input_beta/public_databases_v2_renamed/FS33_2017_noduplicates_bin.1.fa	Leech et al. 2020	MAG	NA	water kefir ginger	sugar	Ireland	Ireland	prokaryote	97.92	3.36
FS33_2017_noduplicates_bin.10.fa	FS33_2017_noduplicates_bin.10	/home/ecaffrey/user_data/MiFoDB_2023/input_beta/public_databases_v2/Leech_2021_v2/FS33_2017_noduplicates_bin.10.fa	/home/ecaffrey/user_data/MiFoDB_2023/input_beta/public_databases_v2_renamed/FS33_2017_noduplicates_bin.10.fa	Leech et al. 2020	MAG	NA	water kefir ginger	sugar	Ireland	Ireland	prokaryote	8.33	0
FS33_2017_noduplicates_bin.11.fa	FS33_2017_noduplicates_bin.11	/home/ecaffrey/user_data/MiFoDB_2023/input_beta/public_databases_v2/Leech_2021_v2/FS33_2017_noduplicates_bin.11.fa	/home/ecaffrey/user_data/MiFoDB_2023/input_beta/public_databases_v2_renamed/FS33_2017_noduplicates_bin.11.fa	Leech et al. 2020	MAG	NA	water kefir ginger	sugar	Ireland	Ireland	prokaryote	56.83	1
FS33_2017_noduplicates_bin.12.fa	FS33_2017_noduplicates_bin.12	/home/ecaffrey/user_data/MiFoDB_2023/input_beta/public_databases_v2/Leech_2021_v2/FS33_2017_noduplicates_bin.12.fa	/home/ecaffrey/user_data/MiFoDB_2023/input_beta/public_databases_v2_renamed/FS33_2017_noduplicates_bin.12.fa	Leech et al. 2020	MAG	NA	water kefir ginger	sugar	Ireland	Ireland	prokaryote	0	0
FS33_2017_noduplicates_bin.13.fa	FS33_2017_noduplicates_bin.13	/home/ecaffrey/user_data/MiFoDB_2023/input_beta/public_databases_v2/Leech_2021_v2/FS33_2017_noduplicates_bin.13.fa	/home/ecaffrey/user_data/MiFoDB_2023/input_beta/public_databases_v2_renamed/FS33_2017_noduplicates_bin.13.fa	Leech et al. 2020	MAG	NA	water kefir ginger	sugar	Ireland	Ireland	prokaryote	63.79	0
FS33_2017_noduplicates_bin.14.fa	FS33_2017_noduplicates_bin.14	/home/ecaffrey/user_data/MiFoDB_2023/input_beta/public_databases_v2/Leech_2021_v2/FS33_2017_noduplicates_bin.14.fa	/home/ecaffrey/user_data/MiFoDB_2023/input_beta/public_databases_v2_renamed/FS33_2017_noduplicates_bin.14.fa	Leech et al. 2020	MAG	NA	water kefir ginger	sugar	Ireland	Ireland	prokaryote	24.56	0
FS33_2017_noduplicates_bin.15.fa	FS33_2017_noduplicates_bin.15	/home/ecaffrey/user_data/MiFoDB_2023/input_beta/public_databases_v2/Leech_2021_v2/FS33_2017_noduplicates_bin.15.fa	/home/ecaffrey/user_data/MiFoDB_2023/input_beta/public_databases_v2_renamed/FS33_2017_noduplicates_bin.15.fa	Leech et al. 2020	MAG	NA	water kefir ginger	sugar	Ireland	Ireland	prokaryote	36.21	0
FS33_2017_noduplicates_bin.2.fa	FS33_2017_noduplicates_bin.2	/home/ecaffrey/user_data/MiFoDB_2023/input_beta/public_databases_v2/Leech_2021_v2/FS33_2017_noduplicates_bin.2.fa	/home/ecaffrey/user_data/MiFoDB_2023/input_beta/public_databases_v2_renamed/FS33_2017_noduplicates_bin.2.fa	Leech et al. 2020	MAG	NA	water kefir ginger	sugar	Ireland	Ireland	prokaryote	35.96	0
FS33_2017_noduplicates_bin.3.fa	FS33_2017_noduplicates_bin.3	/home/ecaffrey/user_data/MiFoDB_2023/input_beta/public_databases_v2/Leech_2021_v2/FS33_2017_noduplicates_bin.3.fa	/home/ecaffrey/user_data/MiFoDB_2023/input_beta/public_databases_v2_renamed/FS33_2017_noduplicates_bin.3.fa	Leech et al. 2020	MAG	NA	water kefir ginger	sugar	Ireland	Ireland	prokaryote	69.12	17.54
FS33_2017_noduplicates_bin.4.fa	FS33_2017_noduplicates_bin.4	/home/ecaffrey/user_data/MiFoDB_2023/input_beta/public_databases_v2/Leech_2021_v2/FS33_2017_noduplicates_bin.4.fa	/home/ecaffrey/user_data/MiFoDB_2023/input_beta/public_databases_v2_renamed/FS33_2017_noduplicates_bin.4.fa	Leech et al. 2020	MAG	NA	water kefir ginger	sugar	Ireland	Ireland	prokaryote	0	0
FS33_2017_noduplicates_bin.5.fa	FS33_2017_noduplicates_bin.5	/home/ecaffrey/user_data/MiFoDB_2023/input_beta/public_databases_v2/Leech_2021_v2/FS33_2017_noduplicates_bin.5.fa	/home/ecaffrey/user_data/MiFoDB_2023/input_beta/public_databases_v2_renamed/FS33_2017_noduplicates_bin.5.fa	Leech et al. 2020	MAG	NA	water kefir ginger	sugar	Ireland	Ireland	prokaryote	4.17	0
FS33_2017_noduplicates_bin.6.fa	FS33_2017_noduplicates_bin.6	/home/ecaffrey/user_data/MiFoDB_2023/input_beta/public_databases_v2/Leech_2021_v2/FS33_2017_noduplicates_bin.6.fa	/home/ecaffrey/user_data/MiFoDB_2023/input_beta/public_databases_v2_renamed/FS33_2017_noduplicates_bin.6.fa	Leech et al. 2020	MAG	NA	water kefir ginger	sugar	Ireland	Ireland	prokaryote	3.98	0
FS33_2017_noduplicates_bin.7.fa	FS33_2017_noduplicates_bin.7	/home/ecaffrey/user_data/MiFoDB_2023/input_beta/public_databases_v2/Leech_2021_v2/FS33_2017_noduplicates_bin.7.fa	/home/ecaffrey/user_data/MiFoDB_2023/input_beta/public_databases_v2_renamed/FS33_2017_noduplicates_bin.7.fa	Leech et al. 2020	MAG	NA	water kefir ginger	sugar	Ireland	Ireland	prokaryote	13.79	0
FS33_2017_noduplicates_bin.8.fa	FS33_2017_noduplicates_bin.8	/home/ecaffrey/user_data/MiFoDB_2023/input_beta/public_databases_v2/Leech_2021_v2/FS33_2017_noduplicates_bin.8.fa	/home/ecaffrey/user_data/MiFoDB_2023/input_beta/public_databases_v2_renamed/FS33_2017_noduplicates_bin.8.fa	Leech et al. 2020	MAG	NA	water kefir ginger	sugar	Ireland	Ireland	prokaryote	50.45	0.23
FS33_2017_noduplicates_bin.9.fa	FS33_2017_noduplicates_bin.9	/home/ecaffrey/user_data/MiFoDB_2023/input_beta/public_databases_v2/Leech_2021_v2/FS33_2017_noduplicates_bin.9.fa	/home/ecaffrey/user_data/MiFoDB_2023/input_beta/public_databases_v2_renamed/FS33_2017_noduplicates_bin.9.fa	Leech et al. 2020	MAG	NA	water kefir ginger	sugar	Ireland	Ireland	prokaryote	59.8	0.53
FS34_2017_noduplicates_bin.1.fa	FS34_2017_noduplicates_bin.1	/home/ecaffrey/user_data/MiFoDB_2023/input_beta/public_databases_v2/Leech_2021_v2/FS34_2017_noduplicates_bin.1.fa	/home/ecaffrey/user_data/MiFoDB_2023/input_beta/public_databases_v2_renamed/FS34_2017_noduplicates_bin.1.fa	Leech et al. 2020	MAG	NA	kombucha vinegar	sugar	Ireland	Ireland	prokaryote	56.41	1.24
FS34_2017_noduplicates_bin.2.fa	FS34_2017_noduplicates_bin.2	/home/ecaffrey/user_data/MiFoDB_2023/input_beta/public_databases_v2/Leech_2021_v2/FS34_2017_noduplicates_bin.2.fa	/home/ecaffrey/user_data/MiFoDB_2023/input_beta/public_databases_v2_renamed/FS34_2017_noduplicates_bin.2.fa	Leech et al. 2020	MAG	NA	kombucha vinegar	sugar	Ireland	Ireland	prokaryote	41.19	0
FS34_2017_noduplicates_bin.3.fa	FS34_2017_noduplicates_bin.3	/home/ecaffrey/user_data/MiFoDB_2023/input_beta/public_databases_v2/Leech_2021_v2/FS34_2017_noduplicates_bin.3.fa	/home/ecaffrey/user_data/MiFoDB_2023/input_beta/public_databases_v2_renamed/FS34_2017_noduplicates_bin.3.fa	Leech et al. 2020	MAG	NA	kombucha vinegar	sugar	Ireland	Ireland	prokaryote	0	0
FS34_2017_noduplicates_bin.4.fa	FS34_2017_noduplicates_bin.4	/home/ecaffrey/user_data/MiFoDB_2023/input_beta/public_databases_v2/Leech_2021_v2/FS34_2017_noduplicates_bin.4.fa	/home/ecaffrey/user_data/MiFoDB_2023/input_beta/public_databases_v2_renamed/FS34_2017_noduplicates_bin.4.fa	Leech et al. 2020	MAG	NA	kombucha vinegar	sugar	Ireland	Ireland	prokaryote	12.02	0
FS34_2017_noduplicates_bin.5.fa	FS34_2017_noduplicates_bin.5	/home/ecaffrey/user_data/MiFoDB_2023/input_beta/public_databases_v2/Leech_2021_v2/FS34_2017_noduplicates_bin.5.fa	/home/ecaffrey/user_data/MiFoDB_2023/input_beta/public_databases_v2_renamed/FS34_2017_noduplicates_bin.5.fa	Leech et al. 2020	MAG	NA	kombucha vinegar	sugar	Ireland	Ireland	prokaryote	98.31	0.08
FS34_2017_noduplicates_bin.6.fa	FS34_2017_noduplicates_bin.6	/home/ecaffrey/user_data/MiFoDB_2023/input_beta/public_databases_v2/Leech_2021_v2/FS34_2017_noduplicates_bin.6.fa	/home/ecaffrey/user_data/MiFoDB_2023/input_beta/public_databases_v2_renamed/FS34_2017_noduplicates_bin.6.fa	Leech et al. 2020	MAG	NA	kombucha vinegar	sugar	Ireland	Ireland	prokaryote	85.78	0.54
FS35_2017_noduplicates_bin.1.fa	FS35_2017_noduplicates_bin.1	/home/ecaffrey/user_data/MiFoDB_2023/input_beta/public_databases_v2/Leech_2021_v2/FS35_2017_noduplicates_bin.1.fa	/home/ecaffrey/user_data/MiFoDB_2023/input_beta/public_databases_v2_renamed/FS35_2017_noduplicates_bin.1.fa	Leech et al. 2020	MAG	NA	ryazhenka	dairy	Russia	Russia	prokaryote	46.18	0
FS35_2017_noduplicates_bin.2.fa	FS35_2017_noduplicates_bin.2	/home/ecaffrey/user_data/MiFoDB_2023/input_beta/public_databases_v2/Leech_2021_v2/FS35_2017_noduplicates_bin.2.fa	/home/ecaffrey/user_data/MiFoDB_2023/input_beta/public_databases_v2_renamed/FS35_2017_noduplicates_bin.2.fa	Leech et al. 2020	MAG	NA	ryazhenka	dairy	Russia	Russia	prokaryote	93.39	0.58
FS36_2017_noduplicates_bin.1.fa	FS36_2017_noduplicates_bin.1	/home/ecaffrey/user_data/MiFoDB_2023/input_beta/public_databases_v2/Leech_2021_v2/FS36_2017_noduplicates_bin.1.fa	/home/ecaffrey/user_data/MiFoDB_2023/input_beta/public_databases_v2_renamed/FS36_2017_noduplicates_bin.1.fa	Leech et al. 2020	MAG	NA	agousha	dairy	Russia	Russia	prokaryote	22.41	0
FS36_2017_noduplicates_bin.10.fa	FS36_2017_noduplicates_bin.10	/home/ecaffrey/user_data/MiFoDB_2023/input_beta/public_databases_v2/Leech_2021_v2/FS36_2017_noduplicates_bin.10.fa	/home/ecaffrey/user_data/MiFoDB_2023/input_beta/public_databases_v2_renamed/FS36_2017_noduplicates_bin.10.fa	Leech et al. 2020	MAG	NA	agousha	dairy	Russia	Russia	prokaryote	31.9	0
FS36_2017_noduplicates_bin.11.fa	FS36_2017_noduplicates_bin.11	/home/ecaffrey/user_data/MiFoDB_2023/input_beta/public_databases_v2/Leech_2021_v2/FS36_2017_noduplicates_bin.11.fa	/home/ecaffrey/user_data/MiFoDB_2023/input_beta/public_databases_v2_renamed/FS36_2017_noduplicates_bin.11.fa	Leech et al. 2020	MAG	NA	agousha	dairy	Russia	Russia	prokaryote	18.1	0
FS36_2017_noduplicates_bin.2.fa	FS36_2017_noduplicates_bin.2	/home/ecaffrey/user_data/MiFoDB_2023/input_beta/public_databases_v2/Leech_2021_v2/FS36_2017_noduplicates_bin.2.fa	/home/ecaffrey/user_data/MiFoDB_2023/input_beta/public_databases_v2_renamed/FS36_2017_noduplicates_bin.2.fa	Leech et al. 2020	MAG	NA	agousha	dairy	Russia	Russia	prokaryote	29.31	0
FS36_2017_noduplicates_bin.3.fa	FS36_2017_noduplicates_bin.3	/home/ecaffrey/user_data/MiFoDB_2023/input_beta/public_databases_v2/Leech_2021_v2/FS36_2017_noduplicates_bin.3.fa	/home/ecaffrey/user_data/MiFoDB_2023/input_beta/public_databases_v2_renamed/FS36_2017_noduplicates_bin.3.fa	Leech et al. 2020	MAG	NA	agousha	dairy	Russia	Russia	prokaryote	49.08	0.19
FS36_2017_noduplicates_bin.4.fa	FS36_2017_noduplicates_bin.4	/home/ecaffrey/user_data/MiFoDB_2023/input_beta/public_databases_v2/Leech_2021_v2/FS36_2017_noduplicates_bin.4.fa	/home/ecaffrey/user_data/MiFoDB_2023/input_beta/public_databases_v2_renamed/FS36_2017_noduplicates_bin.4.fa	Leech et al. 2020	MAG	NA	agousha	dairy	Russia	Russia	prokaryote	83.9	0.92
FS36_2017_noduplicates_bin.5.fa	FS36_2017_noduplicates_bin.5	/home/ecaffrey/user_data/MiFoDB_2023/input_beta/public_databases_v2/Leech_2021_v2/FS36_2017_noduplicates_bin.5.fa	/home/ecaffrey/user_data/MiFoDB_2023/input_beta/public_databases_v2_renamed/FS36_2017_noduplicates_bin.5.fa	Leech et al. 2020	MAG	NA	agousha	dairy	Russia	Russia	prokaryote	4.17	0
FS36_2017_noduplicates_bin.6.fa	FS36_2017_noduplicates_bin.6	/home/ecaffrey/user_data/MiFoDB_2023/input_beta/public_databases_v2/Leech_2021_v2/FS36_2017_noduplicates_bin.6.fa	/home/ecaffrey/user_data/MiFoDB_2023/input_beta/public_databases_v2_renamed/FS36_2017_noduplicates_bin.6.fa	Leech et al. 2020	MAG	NA	agousha	dairy	Russia	Russia	prokaryote	35.87	0
FS36_2017_noduplicates_bin.7.fa	FS36_2017_noduplicates_bin.7	/home/ecaffrey/user_data/MiFoDB_2023/input_beta/public_databases_v2/Leech_2021_v2/FS36_2017_noduplicates_bin.7.fa	/home/ecaffrey/user_data/MiFoDB_2023/input_beta/public_databases_v2_renamed/FS36_2017_noduplicates_bin.7.fa	Leech et al. 2020	MAG	NA	agousha	dairy	Russia	Russia	prokaryote	0	0
FS36_2017_noduplicates_bin.8.fa	FS36_2017_noduplicates_bin.8	/home/ecaffrey/user_data/MiFoDB_2023/input_beta/public_databases_v2/Leech_2021_v2/FS36_2017_noduplicates_bin.8.fa	/home/ecaffrey/user_data/MiFoDB_2023/input_beta/public_databases_v2_renamed/FS36_2017_noduplicates_bin.8.fa	Leech et al. 2020	MAG	NA	agousha	dairy	Russia	Russia	prokaryote	31.03	0
FS36_2017_noduplicates_bin.9.fa	FS36_2017_noduplicates_bin.9	/home/ecaffrey/user_data/MiFoDB_2023/input_beta/public_databases_v2/Leech_2021_v2/FS36_2017_noduplicates_bin.9.fa	/home/ecaffrey/user_data/MiFoDB_2023/input_beta/public_databases_v2_renamed/FS36_2017_noduplicates_bin.9.fa	Leech et al. 2020	MAG	NA	agousha	dairy	Russia	Russia	prokaryote	8.62	0
FS37_2017_noduplicates_bin.1.fa	FS37_2017_noduplicates_bin.1	/home/ecaffrey/user_data/MiFoDB_2023/input_beta/public_databases_v2/Leech_2021_v2/FS37_2017_noduplicates_bin.1.fa	/home/ecaffrey/user_data/MiFoDB_2023/input_beta/public_databases_v2_renamed/FS37_2017_noduplicates_bin.1.fa	Leech et al. 2020	MAG	NA	Rostagroekport voroznyj	dairy	Russia	Russia	prokaryote	99.04	0.3
FS37_2017_noduplicates_bin.2.fa	FS37_2017_noduplicates_bin.2	/home/ecaffrey/user_data/MiFoDB_2023/input_beta/public_databases_v2/Leech_2021_v2/FS37_2017_noduplicates_bin.2.fa	/home/ecaffrey/user_data/MiFoDB_2023/input_beta/public_databases_v2_renamed/FS37_2017_noduplicates_bin.2.fa	Leech et al. 2020	MAG	NA	Rostagroekport voroznyj	dairy	Russia	Russia	prokaryote	13.79	0
FS37_2017_noduplicates_bin.3.fa	FS37_2017_noduplicates_bin.3	/home/ecaffrey/user_data/MiFoDB_2023/input_beta/public_databases_v2/Leech_2021_v2/FS37_2017_noduplicates_bin.3.fa	/home/ecaffrey/user_data/MiFoDB_2023/input_beta/public_databases_v2_renamed/FS37_2017_noduplicates_bin.3.fa	Leech et al. 2020	MAG	NA	Rostagroekport voroznyj	dairy	Russia	Russia	prokaryote	63.85	0.25
FS37_2017_noduplicates_bin.4.fa	FS37_2017_noduplicates_bin.4	/home/ecaffrey/user_data/MiFoDB_2023/input_beta/public_databases_v2/Leech_2021_v2/FS37_2017_noduplicates_bin.4.fa	/home/ecaffrey/user_data/MiFoDB_2023/input_beta/public_databases_v2_renamed/FS37_2017_noduplicates_bin.4.fa	Leech et al. 2020	MAG	NA	Rostagroekport voroznyj	dairy	Russia	Russia	prokaryote	4.17	0
FS37_2017_noduplicates_bin.5.fa	FS37_2017_noduplicates_bin.5	/home/ecaffrey/user_data/MiFoDB_2023/input_beta/public_databases_v2/Leech_2021_v2/FS37_2017_noduplicates_bin.5.fa	/home/ecaffrey/user_data/MiFoDB_2023/input_beta/public_databases_v2_renamed/FS37_2017_noduplicates_bin.5.fa	Leech et al. 2020	MAG	NA	Rostagroekport voroznyj	dairy	Russia	Russia	prokaryote	39.2	0
FS37_2017_noduplicates_bin.6.fa	FS37_2017_noduplicates_bin.6	/home/ecaffrey/user_data/MiFoDB_2023/input_beta/public_databases_v2/Leech_2021_v2/FS37_2017_noduplicates_bin.6.fa	/home/ecaffrey/user_data/MiFoDB_2023/input_beta/public_databases_v2_renamed/FS37_2017_noduplicates_bin.6.fa	Leech et al. 2020	MAG	NA	Rostagroekport voroznyj	dairy	Russia	Russia	prokaryote	79.62	0.54
FS38_2017_noduplicates_bin.1.fa	FS38_2017_noduplicates_bin.1	/home/ecaffrey/user_data/MiFoDB_2023/input_beta/public_databases_v2/Leech_2021_v2/FS38_2017_noduplicates_bin.1.fa	/home/ecaffrey/user_data/MiFoDB_2023/input_beta/public_databases_v2_renamed/FS38_2017_noduplicates_bin.1.fa	Leech et al. 2020	MAG	NA	ruza	dairy	Russia	Russia	prokaryote	1.72	0
FS38_2017_noduplicates_bin.2.fa	FS38_2017_noduplicates_bin.2	/home/ecaffrey/user_data/MiFoDB_2023/input_beta/public_databases_v2/Leech_2021_v2/FS38_2017_noduplicates_bin.2.fa	/home/ecaffrey/user_data/MiFoDB_2023/input_beta/public_databases_v2_renamed/FS38_2017_noduplicates_bin.2.fa	Leech et al. 2020	MAG	NA	ruza	dairy	Russia	Russia	prokaryote	93.75	0.15
FS38_2017_noduplicates_bin.3.fa	FS38_2017_noduplicates_bin.3	/home/ecaffrey/user_data/MiFoDB_2023/input_beta/public_databases_v2/Leech_2021_v2/FS38_2017_noduplicates_bin.3.fa	/home/ecaffrey/user_data/MiFoDB_2023/input_beta/public_databases_v2_renamed/FS38_2017_noduplicates_bin.3.fa	Leech et al. 2020	MAG	NA	ruza	dairy	Russia	Russia	prokaryote	32.76	0
FS38_2017_noduplicates_bin.4.fa	FS38_2017_noduplicates_bin.4	/home/ecaffrey/user_data/MiFoDB_2023/input_beta/public_databases_v2/Leech_2021_v2/FS38_2017_noduplicates_bin.4.fa	/home/ecaffrey/user_data/MiFoDB_2023/input_beta/public_databases_v2_renamed/FS38_2017_noduplicates_bin.4.fa	Leech et al. 2020	MAG	NA	ruza	dairy	Russia	Russia	prokaryote	92.35	0
FS38_2017_noduplicates_bin.5.fa	FS38_2017_noduplicates_bin.5	/home/ecaffrey/user_data/MiFoDB_2023/input_beta/public_databases_v2/Leech_2021_v2/FS38_2017_noduplicates_bin.5.fa	/home/ecaffrey/user_data/MiFoDB_2023/input_beta/public_databases_v2_renamed/FS38_2017_noduplicates_bin.5.fa	Leech et al. 2020	MAG	NA	ruza	dairy	Russia	Russia	prokaryote	86.32	0.01
FS39_2017_noduplicates_bin.1.fa	FS39_2017_noduplicates_bin.1	/home/ecaffrey/user_data/MiFoDB_2023/input_beta/public_databases_v2/Leech_2021_v2/FS39_2017_noduplicates_bin.1.fa	/home/ecaffrey/user_data/MiFoDB_2023/input_beta/public_databases_v2_renamed/FS39_2017_noduplicates_bin.1.fa	Leech et al. 2020	MAG	NA	sauerkraut	vegetable	Ireland	Ireland	prokaryote	61.76	1.45
FS39_2017_noduplicates_bin.10.fa	FS39_2017_noduplicates_bin.10	/home/ecaffrey/user_data/MiFoDB_2023/input_beta/public_databases_v2/Leech_2021_v2/FS39_2017_noduplicates_bin.10.fa	/home/ecaffrey/user_data/MiFoDB_2023/input_beta/public_databases_v2_renamed/FS39_2017_noduplicates_bin.10.fa	Leech et al. 2020	MAG	NA	sauerkraut	vegetable	Ireland	Ireland	prokaryote	42.24	0
FS39_2017_noduplicates_bin.11.fa	FS39_2017_noduplicates_bin.11	/home/ecaffrey/user_data/MiFoDB_2023/input_beta/public_databases_v2/Leech_2021_v2/FS39_2017_noduplicates_bin.11.fa	/home/ecaffrey/user_data/MiFoDB_2023/input_beta/public_databases_v2_renamed/FS39_2017_noduplicates_bin.11.fa	Leech et al. 2020	MAG	NA	sauerkraut	vegetable	Ireland	Ireland	prokaryote	80.74	0.23
FS39_2017_noduplicates_bin.12.fa	FS39_2017_noduplicates_bin.12	/home/ecaffrey/user_data/MiFoDB_2023/input_beta/public_databases_v2/Leech_2021_v2/FS39_2017_noduplicates_bin.12.fa	/home/ecaffrey/user_data/MiFoDB_2023/input_beta/public_databases_v2_renamed/FS39_2017_noduplicates_bin.12.fa	Leech et al. 2020	MAG	NA	sauerkraut	vegetable	Ireland	Ireland	prokaryote	0	0
FS39_2017_noduplicates_bin.13.fa	FS39_2017_noduplicates_bin.13	/home/ecaffrey/user_data/MiFoDB_2023/input_beta/public_databases_v2/Leech_2021_v2/FS39_2017_noduplicates_bin.13.fa	/home/ecaffrey/user_data/MiFoDB_2023/input_beta/public_databases_v2_renamed/FS39_2017_noduplicates_bin.13.fa	Leech et al. 2020	MAG	NA	sauerkraut	vegetable	Ireland	Ireland	prokaryote	45.58	2.84
FS39_2017_noduplicates_bin.14.fa	FS39_2017_noduplicates_bin.14	/home/ecaffrey/user_data/MiFoDB_2023/input_beta/public_databases_v2/Leech_2021_v2/FS39_2017_noduplicates_bin.14.fa	/home/ecaffrey/user_data/MiFoDB_2023/input_beta/public_databases_v2_renamed/FS39_2017_noduplicates_bin.14.fa	Leech et al. 2020	MAG	NA	sauerkraut	vegetable	Ireland	Ireland	prokaryote	0	0
FS39_2017_noduplicates_bin.15.fa	FS39_2017_noduplicates_bin.15	/home/ecaffrey/user_data/MiFoDB_2023/input_beta/public_databases_v2/Leech_2021_v2/FS39_2017_noduplicates_bin.15.fa	/home/ecaffrey/user_data/MiFoDB_2023/input_beta/public_databases_v2_renamed/FS39_2017_noduplicates_bin.15.fa	Leech et al. 2020	MAG	NA	sauerkraut	vegetable	Ireland	Ireland	prokaryote	8.33	0
FS39_2017_noduplicates_bin.16.fa	FS39_2017_noduplicates_bin.16	/home/ecaffrey/user_data/MiFoDB_2023/input_beta/public_databases_v2/Leech_2021_v2/FS39_2017_noduplicates_bin.16.fa	/home/ecaffrey/user_data/MiFoDB_2023/input_beta/public_databases_v2_renamed/FS39_2017_noduplicates_bin.16.fa	Leech et al. 2020	MAG	NA	sauerkraut	vegetable	Ireland	Ireland	prokaryote	0	0
FS39_2017_noduplicates_bin.17.fa	FS39_2017_noduplicates_bin.17	/home/ecaffrey/user_data/MiFoDB_2023/input_beta/public_databases_v2/Leech_2021_v2/FS39_2017_noduplicates_bin.17.fa	/home/ecaffrey/user_data/MiFoDB_2023/input_beta/public_databases_v2_renamed/FS39_2017_noduplicates_bin.17.fa	Leech et al. 2020	MAG	NA	sauerkraut	vegetable	Ireland	Ireland	prokaryote	0.32	0
FS39_2017_noduplicates_bin.18.fa	FS39_2017_noduplicates_bin.18	/home/ecaffrey/user_data/MiFoDB_2023/input_beta/public_databases_v2/Leech_2021_v2/FS39_2017_noduplicates_bin.18.fa	/home/ecaffrey/user_data/MiFoDB_2023/input_beta/public_databases_v2_renamed/FS39_2017_noduplicates_bin.18.fa	Leech et al. 2020	MAG	NA	sauerkraut	vegetable	Ireland	Ireland	prokaryote	88.94	0
FS39_2017_noduplicates_bin.19.fa	FS39_2017_noduplicates_bin.19	/home/ecaffrey/user_data/MiFoDB_2023/input_beta/public_databases_v2/Leech_2021_v2/FS39_2017_noduplicates_bin.19.fa	/home/ecaffrey/user_data/MiFoDB_2023/input_beta/public_databases_v2_renamed/FS39_2017_noduplicates_bin.19.fa	Leech et al. 2020	MAG	NA	sauerkraut	vegetable	Ireland	Ireland	prokaryote	0	0
FS39_2017_noduplicates_bin.2.fa	FS39_2017_noduplicates_bin.2	/home/ecaffrey/user_data/MiFoDB_2023/input_beta/public_databases_v2/Leech_2021_v2/FS39_2017_noduplicates_bin.2.fa	/home/ecaffrey/user_data/MiFoDB_2023/input_beta/public_databases_v2_renamed/FS39_2017_noduplicates_bin.2.fa	Leech et al. 2020	MAG	NA	sauerkraut	vegetable	Ireland	Ireland	prokaryote	8.62	0
FS39_2017_noduplicates_bin.3.fa	FS39_2017_noduplicates_bin.3	/home/ecaffrey/user_data/MiFoDB_2023/input_beta/public_databases_v2/Leech_2021_v2/FS39_2017_noduplicates_bin.3.fa	/home/ecaffrey/user_data/MiFoDB_2023/input_beta/public_databases_v2_renamed/FS39_2017_noduplicates_bin.3.fa	Leech et al. 2020	MAG	NA	sauerkraut	vegetable	Ireland	Ireland	prokaryote	40.52	2.59
FS39_2017_noduplicates_bin.4.fa	FS39_2017_noduplicates_bin.4	/home/ecaffrey/user_data/MiFoDB_2023/input_beta/public_databases_v2/Leech_2021_v2/FS39_2017_noduplicates_bin.4.fa	/home/ecaffrey/user_data/MiFoDB_2023/input_beta/public_databases_v2_renamed/FS39_2017_noduplicates_bin.4.fa	Leech et al. 2020	MAG	NA	sauerkraut	vegetable	Ireland	Ireland	prokaryote	2.23	0
FS39_2017_noduplicates_bin.5.fa	FS39_2017_noduplicates_bin.5	/home/ecaffrey/user_data/MiFoDB_2023/input_beta/public_databases_v2/Leech_2021_v2/FS39_2017_noduplicates_bin.5.fa	/home/ecaffrey/user_data/MiFoDB_2023/input_beta/public_databases_v2_renamed/FS39_2017_noduplicates_bin.5.fa	Leech et al. 2020	MAG	NA	sauerkraut	vegetable	Ireland	Ireland	prokaryote	0	0
FS39_2017_noduplicates_bin.6.fa	FS39_2017_noduplicates_bin.6	/home/ecaffrey/user_data/MiFoDB_2023/input_beta/public_databases_v2/Leech_2021_v2/FS39_2017_noduplicates_bin.6.fa	/home/ecaffrey/user_data/MiFoDB_2023/input_beta/public_databases_v2_renamed/FS39_2017_noduplicates_bin.6.fa	Leech et al. 2020	MAG	NA	sauerkraut	vegetable	Ireland	Ireland	prokaryote	95.31	1.09
FS39_2017_noduplicates_bin.7.fa	FS39_2017_noduplicates_bin.7	/home/ecaffrey/user_data/MiFoDB_2023/input_beta/public_databases_v2/Leech_2021_v2/FS39_2017_noduplicates_bin.7.fa	/home/ecaffrey/user_data/MiFoDB_2023/input_beta/public_databases_v2_renamed/FS39_2017_noduplicates_bin.7.fa	Leech et al. 2020	MAG	NA	sauerkraut	vegetable	Ireland	Ireland	prokaryote	0	0
FS39_2017_noduplicates_bin.8.fa	FS39_2017_noduplicates_bin.8	/home/ecaffrey/user_data/MiFoDB_2023/input_beta/public_databases_v2/Leech_2021_v2/FS39_2017_noduplicates_bin.8.fa	/home/ecaffrey/user_data/MiFoDB_2023/input_beta/public_databases_v2_renamed/FS39_2017_noduplicates_bin.8.fa	Leech et al. 2020	MAG	NA	sauerkraut	vegetable	Ireland	Ireland	prokaryote	0	0
FS39_2017_noduplicates_bin.9.fa	FS39_2017_noduplicates_bin.9	/home/ecaffrey/user_data/MiFoDB_2023/input_beta/public_databases_v2/Leech_2021_v2/FS39_2017_noduplicates_bin.9.fa	/home/ecaffrey/user_data/MiFoDB_2023/input_beta/public_databases_v2_renamed/FS39_2017_noduplicates_bin.9.fa	Leech et al. 2020	MAG	NA	sauerkraut	vegetable	Ireland	Ireland	prokaryote	0	0
FS40_2017_noduplicates_bin.1.fa	FS40_2017_noduplicates_bin.1	/home/ecaffrey/user_data/MiFoDB_2023/input_beta/public_databases_v2/Leech_2021_v2/FS40_2017_noduplicates_bin.1.fa	/home/ecaffrey/user_data/MiFoDB_2023/input_beta/public_databases_v2_renamed/FS40_2017_noduplicates_bin.1.fa	Leech et al. 2020	MAG	NA	kombucha	sugar	Ireland	Ireland	prokaryote	37.93	0
FS40_2017_noduplicates_bin.10.fa	FS40_2017_noduplicates_bin.10	/home/ecaffrey/user_data/MiFoDB_2023/input_beta/public_databases_v2/Leech_2021_v2/FS40_2017_noduplicates_bin.10.fa	/home/ecaffrey/user_data/MiFoDB_2023/input_beta/public_databases_v2_renamed/FS40_2017_noduplicates_bin.10.fa	Leech et al. 2020	MAG	NA	kombucha	sugar	Ireland	Ireland	prokaryote	7.74	3.45
FS40_2017_noduplicates_bin.11.fa	FS40_2017_noduplicates_bin.11	/home/ecaffrey/user_data/MiFoDB_2023/input_beta/public_databases_v2/Leech_2021_v2/FS40_2017_noduplicates_bin.11.fa	/home/ecaffrey/user_data/MiFoDB_2023/input_beta/public_databases_v2_renamed/FS40_2017_noduplicates_bin.11.fa	Leech et al. 2020	MAG	NA	kombucha	sugar	Ireland	Ireland	prokaryote	4.17	0
FS40_2017_noduplicates_bin.12.fa	FS40_2017_noduplicates_bin.12	/home/ecaffrey/user_data/MiFoDB_2023/input_beta/public_databases_v2/Leech_2021_v2/FS40_2017_noduplicates_bin.12.fa	/home/ecaffrey/user_data/MiFoDB_2023/input_beta/public_databases_v2_renamed/FS40_2017_noduplicates_bin.12.fa	Leech et al. 2020	MAG	NA	kombucha	sugar	Ireland	Ireland	prokaryote	90.4	1.34
FS40_2017_noduplicates_bin.13.fa	FS40_2017_noduplicates_bin.13	/home/ecaffrey/user_data/MiFoDB_2023/input_beta/public_databases_v2/Leech_2021_v2/FS40_2017_noduplicates_bin.13.fa	/home/ecaffrey/user_data/MiFoDB_2023/input_beta/public_databases_v2_renamed/FS40_2017_noduplicates_bin.13.fa	Leech et al. 2020	MAG	NA	kombucha	sugar	Ireland	Ireland	prokaryote	0	0
FS40_2017_noduplicates_bin.14.fa	FS40_2017_noduplicates_bin.14	/home/ecaffrey/user_data/MiFoDB_2023/input_beta/public_databases_v2/Leech_2021_v2/FS40_2017_noduplicates_bin.14.fa	/home/ecaffrey/user_data/MiFoDB_2023/input_beta/public_databases_v2_renamed/FS40_2017_noduplicates_bin.14.fa	Leech et al. 2020	MAG	NA	kombucha	sugar	Ireland	Ireland	prokaryote	31.19	0
FS40_2017_noduplicates_bin.15.fa	FS40_2017_noduplicates_bin.15	/home/ecaffrey/user_data/MiFoDB_2023/input_beta/public_databases_v2/Leech_2021_v2/FS40_2017_noduplicates_bin.15.fa	/home/ecaffrey/user_data/MiFoDB_2023/input_beta/public_databases_v2_renamed/FS40_2017_noduplicates_bin.15.fa	Leech et al. 2020	MAG	NA	kombucha	sugar	Ireland	Ireland	prokaryote	0	0
FS40_2017_noduplicates_bin.16.fa	FS40_2017_noduplicates_bin.16	/home/ecaffrey/user_data/MiFoDB_2023/input_beta/public_databases_v2/Leech_2021_v2/FS40_2017_noduplicates_bin.16.fa	/home/ecaffrey/user_data/MiFoDB_2023/input_beta/public_databases_v2_renamed/FS40_2017_noduplicates_bin.16.fa	Leech et al. 2020	MAG	NA	kombucha	sugar	Ireland	Ireland	prokaryote	12.5	0
FS40_2017_noduplicates_bin.17.fa	FS40_2017_noduplicates_bin.17	/home/ecaffrey/user_data/MiFoDB_2023/input_beta/public_databases_v2/Leech_2021_v2/FS40_2017_noduplicates_bin.17.fa	/home/ecaffrey/user_data/MiFoDB_2023/input_beta/public_databases_v2_renamed/FS40_2017_noduplicates_bin.17.fa	Leech et al. 2020	MAG	NA	kombucha	sugar	Ireland	Ireland	prokaryote	19.28	1.72
FS40_2017_noduplicates_bin.2.fa	FS40_2017_noduplicates_bin.2	/home/ecaffrey/user_data/MiFoDB_2023/input_beta/public_databases_v2/Leech_2021_v2/FS40_2017_noduplicates_bin.2.fa	/home/ecaffrey/user_data/MiFoDB_2023/input_beta/public_databases_v2_renamed/FS40_2017_noduplicates_bin.2.fa	Leech et al. 2020	MAG	NA	kombucha	sugar	Ireland	Ireland	prokaryote	53.21	15.26
FS40_2017_noduplicates_bin.3.fa	FS40_2017_noduplicates_bin.3	/home/ecaffrey/user_data/MiFoDB_2023/input_beta/public_databases_v2/Leech_2021_v2/FS40_2017_noduplicates_bin.3.fa	/home/ecaffrey/user_data/MiFoDB_2023/input_beta/public_databases_v2_renamed/FS40_2017_noduplicates_bin.3.fa	Leech et al. 2020	MAG	NA	kombucha	sugar	Ireland	Ireland	prokaryote	0.31	0
FS40_2017_noduplicates_bin.4.fa	FS40_2017_noduplicates_bin.4	/home/ecaffrey/user_data/MiFoDB_2023/input_beta/public_databases_v2/Leech_2021_v2/FS40_2017_noduplicates_bin.4.fa	/home/ecaffrey/user_data/MiFoDB_2023/input_beta/public_databases_v2_renamed/FS40_2017_noduplicates_bin.4.fa	Leech et al. 2020	MAG	NA	kombucha	sugar	Ireland	Ireland	prokaryote	98.95	0.52
FS40_2017_noduplicates_bin.5.fa	FS40_2017_noduplicates_bin.5	/home/ecaffrey/user_data/MiFoDB_2023/input_beta/public_databases_v2/Leech_2021_v2/FS40_2017_noduplicates_bin.5.fa	/home/ecaffrey/user_data/MiFoDB_2023/input_beta/public_databases_v2_renamed/FS40_2017_noduplicates_bin.5.fa	Leech et al. 2020	MAG	NA	kombucha	sugar	Ireland	Ireland	prokaryote	81.21	75.34
FS40_2017_noduplicates_bin.6.fa	FS40_2017_noduplicates_bin.6	/home/ecaffrey/user_data/MiFoDB_2023/input_beta/public_databases_v2/Leech_2021_v2/FS40_2017_noduplicates_bin.6.fa	/home/ecaffrey/user_data/MiFoDB_2023/input_beta/public_databases_v2_renamed/FS40_2017_noduplicates_bin.6.fa	Leech et al. 2020	MAG	NA	kombucha	sugar	Ireland	Ireland	prokaryote	0	0
FS40_2017_noduplicates_bin.7.fa	FS40_2017_noduplicates_bin.7	/home/ecaffrey/user_data/MiFoDB_2023/input_beta/public_databases_v2/Leech_2021_v2/FS40_2017_noduplicates_bin.7.fa	/home/ecaffrey/user_data/MiFoDB_2023/input_beta/public_databases_v2_renamed/FS40_2017_noduplicates_bin.7.fa	Leech et al. 2020	MAG	NA	kombucha	sugar	Ireland	Ireland	prokaryote	0	0
FS40_2017_noduplicates_bin.8.fa	FS40_2017_noduplicates_bin.8	/home/ecaffrey/user_data/MiFoDB_2023/input_beta/public_databases_v2/Leech_2021_v2/FS40_2017_noduplicates_bin.8.fa	/home/ecaffrey/user_data/MiFoDB_2023/input_beta/public_databases_v2_renamed/FS40_2017_noduplicates_bin.8.fa	Leech et al. 2020	MAG	NA	kombucha	sugar	Ireland	Ireland	prokaryote	0	0
FS40_2017_noduplicates_bin.9.fa	FS40_2017_noduplicates_bin.9	/home/ecaffrey/user_data/MiFoDB_2023/input_beta/public_databases_v2/Leech_2021_v2/FS40_2017_noduplicates_bin.9.fa	/home/ecaffrey/user_data/MiFoDB_2023/input_beta/public_databases_v2_renamed/FS40_2017_noduplicates_bin.9.fa	Leech et al. 2020	MAG	NA	kombucha	sugar	Ireland	Ireland	prokaryote	0	0
FS41_2017_noduplicates_bin.1.fa	FS41_2017_noduplicates_bin.1	/home/ecaffrey/user_data/MiFoDB_2023/input_beta/public_databases_v2/Leech_2021_v2/FS41_2017_noduplicates_bin.1.fa	/home/ecaffrey/user_data/MiFoDB_2023/input_beta/public_databases_v2_renamed/FS41_2017_noduplicates_bin.1.fa	Leech et al. 2020	MAG	NA	apple cider vinegar	fruit	Ireland	Ireland	prokaryote	0	0
FS41_2017_noduplicates_bin.10.fa	FS41_2017_noduplicates_bin.10	/home/ecaffrey/user_data/MiFoDB_2023/input_beta/public_databases_v2/Leech_2021_v2/FS41_2017_noduplicates_bin.10.fa	/home/ecaffrey/user_data/MiFoDB_2023/input_beta/public_databases_v2_renamed/FS41_2017_noduplicates_bin.10.fa	Leech et al. 2020	MAG	NA	apple cider vinegar	fruit	Ireland	Ireland	prokaryote	0	0
FS41_2017_noduplicates_bin.2.fa	FS41_2017_noduplicates_bin.2	/home/ecaffrey/user_data/MiFoDB_2023/input_beta/public_databases_v2/Leech_2021_v2/FS41_2017_noduplicates_bin.2.fa	/home/ecaffrey/user_data/MiFoDB_2023/input_beta/public_databases_v2_renamed/FS41_2017_noduplicates_bin.2.fa	Leech et al. 2020	MAG	NA	apple cider vinegar	fruit	Ireland	Ireland	prokaryote	0	0
FS41_2017_noduplicates_bin.3.fa	FS41_2017_noduplicates_bin.3	/home/ecaffrey/user_data/MiFoDB_2023/input_beta/public_databases_v2/Leech_2021_v2/FS41_2017_noduplicates_bin.3.fa	/home/ecaffrey/user_data/MiFoDB_2023/input_beta/public_databases_v2_renamed/FS41_2017_noduplicates_bin.3.fa	Leech et al. 2020	MAG	NA	apple cider vinegar	fruit	Ireland	Ireland	prokaryote	0	0
FS41_2017_noduplicates_bin.4.fa	FS41_2017_noduplicates_bin.4	/home/ecaffrey/user_data/MiFoDB_2023/input_beta/public_databases_v2/Leech_2021_v2/FS41_2017_noduplicates_bin.4.fa	/home/ecaffrey/user_data/MiFoDB_2023/input_beta/public_databases_v2_renamed/FS41_2017_noduplicates_bin.4.fa	Leech et al. 2020	MAG	NA	apple cider vinegar	fruit	Ireland	Ireland	prokaryote	5.66	0
FS41_2017_noduplicates_bin.5.fa	FS41_2017_noduplicates_bin.5	/home/ecaffrey/user_data/MiFoDB_2023/input_beta/public_databases_v2/Leech_2021_v2/FS41_2017_noduplicates_bin.5.fa	/home/ecaffrey/user_data/MiFoDB_2023/input_beta/public_databases_v2_renamed/FS41_2017_noduplicates_bin.5.fa	Leech et al. 2020	MAG	NA	apple cider vinegar	fruit	Ireland	Ireland	prokaryote	84.4	18.31
FS41_2017_noduplicates_bin.6.fa	FS41_2017_noduplicates_bin.6	/home/ecaffrey/user_data/MiFoDB_2023/input_beta/public_databases_v2/Leech_2021_v2/FS41_2017_noduplicates_bin.6.fa	/home/ecaffrey/user_data/MiFoDB_2023/input_beta/public_databases_v2_renamed/FS41_2017_noduplicates_bin.6.fa	Leech et al. 2020	MAG	NA	apple cider vinegar	fruit	Ireland	Ireland	prokaryote	80.91	1.04
FS41_2017_noduplicates_bin.7.fa	FS41_2017_noduplicates_bin.7	/home/ecaffrey/user_data/MiFoDB_2023/input_beta/public_databases_v2/Leech_2021_v2/FS41_2017_noduplicates_bin.7.fa	/home/ecaffrey/user_data/MiFoDB_2023/input_beta/public_databases_v2_renamed/FS41_2017_noduplicates_bin.7.fa	Leech et al. 2020	MAG	NA	apple cider vinegar	fruit	Ireland	Ireland	prokaryote	82.05	61.84
FS41_2017_noduplicates_bin.8.fa	FS41_2017_noduplicates_bin.8	/home/ecaffrey/user_data/MiFoDB_2023/input_beta/public_databases_v2/Leech_2021_v2/FS41_2017_noduplicates_bin.8.fa	/home/ecaffrey/user_data/MiFoDB_2023/input_beta/public_databases_v2_renamed/FS41_2017_noduplicates_bin.8.fa	Leech et al. 2020	MAG	NA	apple cider vinegar	fruit	Ireland	Ireland	eukaryote	74.95	27.12
FS41_2017_noduplicates_bin.9.fa	FS41_2017_noduplicates_bin.9	/home/ecaffrey/user_data/MiFoDB_2023/input_beta/public_databases_v2/Leech_2021_v2/FS41_2017_noduplicates_bin.9.fa	/home/ecaffrey/user_data/MiFoDB_2023/input_beta/public_databases_v2_renamed/FS41_2017_noduplicates_bin.9.fa	Leech et al. 2020	MAG	NA	apple cider vinegar	fruit	Ireland	Ireland	prokaryote	97.33	0
FS42_2017_noduplicates_bin.1.fa	FS42_2017_noduplicates_bin.1	/home/ecaffrey/user_data/MiFoDB_2023/input_beta/public_databases_v2/Leech_2021_v2/FS42_2017_noduplicates_bin.1.fa	/home/ecaffrey/user_data/MiFoDB_2023/input_beta/public_databases_v2_renamed/FS42_2017_noduplicates_bin.1.fa	Leech et al. 2020	MAG	NA	raw milk kefir	dairy	Ireland	Ireland	prokaryote	60.34	0
FS43_2017_noduplicates_bin.1.fa	FS43_2017_noduplicates_bin.1	/home/ecaffrey/user_data/MiFoDB_2023/input_beta/public_databases_v2/Leech_2021_v2/FS43_2017_noduplicates_bin.1.fa	/home/ecaffrey/user_data/MiFoDB_2023/input_beta/public_databases_v2_renamed/FS43_2017_noduplicates_bin.1.fa	Leech et al. 2020	MAG	NA	pasteurized milk kefir	dairy	Ireland	Ireland	prokaryote	47.21	0.88
FS43_2017_noduplicates_bin.2.fa	FS43_2017_noduplicates_bin.2	/home/ecaffrey/user_data/MiFoDB_2023/input_beta/public_databases_v2/Leech_2021_v2/FS43_2017_noduplicates_bin.2.fa	/home/ecaffrey/user_data/MiFoDB_2023/input_beta/public_databases_v2_renamed/FS43_2017_noduplicates_bin.2.fa	Leech et al. 2020	MAG	NA	pasteurized milk kefir	dairy	Ireland	Ireland	prokaryote	11.21	0
FS43_2017_noduplicates_bin.3.fa	FS43_2017_noduplicates_bin.3	/home/ecaffrey/user_data/MiFoDB_2023/input_beta/public_databases_v2/Leech_2021_v2/FS43_2017_noduplicates_bin.3.fa	/home/ecaffrey/user_data/MiFoDB_2023/input_beta/public_databases_v2_renamed/FS43_2017_noduplicates_bin.3.fa	Leech et al. 2020	MAG	NA	pasteurized milk kefir	dairy	Ireland	Ireland	prokaryote	48.56	0
FS44_2017_noduplicates_bin.1.fa	FS44_2017_noduplicates_bin.1	/home/ecaffrey/user_data/MiFoDB_2023/input_beta/public_databases_v2/Leech_2021_v2/FS44_2017_noduplicates_bin.1.fa	/home/ecaffrey/user_data/MiFoDB_2023/input_beta/public_databases_v2_renamed/FS44_2017_noduplicates_bin.1.fa	Leech et al. 2020	MAG	NA	water kefir (pear, honey, ginger)	sugar	Ireland	Ireland	prokaryote	61.74	1.24
FS44_2017_noduplicates_bin.2.fa	FS44_2017_noduplicates_bin.2	/home/ecaffrey/user_data/MiFoDB_2023/input_beta/public_databases_v2/Leech_2021_v2/FS44_2017_noduplicates_bin.2.fa	/home/ecaffrey/user_data/MiFoDB_2023/input_beta/public_databases_v2_renamed/FS44_2017_noduplicates_bin.2.fa	Leech et al. 2020	MAG	NA	water kefir (pear, honey, ginger)	sugar	Ireland	Ireland	prokaryote	96.56	0.13
FS44_2017_noduplicates_bin.3.fa	FS44_2017_noduplicates_bin.3	/home/ecaffrey/user_data/MiFoDB_2023/input_beta/public_databases_v2/Leech_2021_v2/FS44_2017_noduplicates_bin.3.fa	/home/ecaffrey/user_data/MiFoDB_2023/input_beta/public_databases_v2_renamed/FS44_2017_noduplicates_bin.3.fa	Leech et al. 2020	MAG	NA	water kefir (pear, honey, ginger)	sugar	Ireland	Ireland	prokaryote	4.17	0
FS44_2017_noduplicates_bin.4.fa	FS44_2017_noduplicates_bin.4	/home/ecaffrey/user_data/MiFoDB_2023/input_beta/public_databases_v2/Leech_2021_v2/FS44_2017_noduplicates_bin.4.fa	/home/ecaffrey/user_data/MiFoDB_2023/input_beta/public_databases_v2_renamed/FS44_2017_noduplicates_bin.4.fa	Leech et al. 2020	MAG	NA	water kefir (pear, honey, ginger)	sugar	Ireland	Ireland	prokaryote	93.25	1.51
FS44_2017_noduplicates_bin.5.fa	FS44_2017_noduplicates_bin.5	/home/ecaffrey/user_data/MiFoDB_2023/input_beta/public_databases_v2/Leech_2021_v2/FS44_2017_noduplicates_bin.5.fa	/home/ecaffrey/user_data/MiFoDB_2023/input_beta/public_databases_v2_renamed/FS44_2017_noduplicates_bin.5.fa	Leech et al. 2020	MAG	NA	water kefir (pear, honey, ginger)	sugar	Ireland	Ireland	prokaryote	36.05	6.14
FS44_2017_noduplicates_bin.6.fa	FS44_2017_noduplicates_bin.6	/home/ecaffrey/user_data/MiFoDB_2023/input_beta/public_databases_v2/Leech_2021_v2/FS44_2017_noduplicates_bin.6.fa	/home/ecaffrey/user_data/MiFoDB_2023/input_beta/public_databases_v2_renamed/FS44_2017_noduplicates_bin.6.fa	Leech et al. 2020	MAG	NA	water kefir (pear, honey, ginger)	sugar	Ireland	Ireland	prokaryote	98.54	0.5
FS44_2017_noduplicates_bin.7.fa	FS44_2017_noduplicates_bin.7	/home/ecaffrey/user_data/MiFoDB_2023/input_beta/public_databases_v2/Leech_2021_v2/FS44_2017_noduplicates_bin.7.fa	/home/ecaffrey/user_data/MiFoDB_2023/input_beta/public_databases_v2_renamed/FS44_2017_noduplicates_bin.7.fa	Leech et al. 2020	MAG	NA	water kefir (pear, honey, ginger)	sugar	Ireland	Ireland	prokaryote	98.37	1
FS44_2017_noduplicates_bin.8.fa	FS44_2017_noduplicates_bin.8	/home/ecaffrey/user_data/MiFoDB_2023/input_beta/public_databases_v2/Leech_2021_v2/FS44_2017_noduplicates_bin.8.fa	/home/ecaffrey/user_data/MiFoDB_2023/input_beta/public_databases_v2_renamed/FS44_2017_noduplicates_bin.8.fa	Leech et al. 2020	MAG	NA	water kefir (pear, honey, ginger)	sugar	Ireland	Ireland	prokaryote	1.44	0
FS45_2017_noduplicates_bin.1.fa	FS45_2017_noduplicates_bin.1	/home/ecaffrey/user_data/MiFoDB_2023/input_beta/public_databases_v2/Leech_2021_v2/FS45_2017_noduplicates_bin.1.fa	/home/ecaffrey/user_data/MiFoDB_2023/input_beta/public_databases_v2_renamed/FS45_2017_noduplicates_bin.1.fa	Leech et al. 2020	MAG	NA	water kefir (pear, ginger, sugar)	sugar	Ireland	Ireland	prokaryote	4.98	0
FS45_2017_noduplicates_bin.10.fa	FS45_2017_noduplicates_bin.10	/home/ecaffrey/user_data/MiFoDB_2023/input_beta/public_databases_v2/Leech_2021_v2/FS45_2017_noduplicates_bin.10.fa	/home/ecaffrey/user_data/MiFoDB_2023/input_beta/public_databases_v2_renamed/FS45_2017_noduplicates_bin.10.fa	Leech et al. 2020	MAG	NA	water kefir (pear, ginger, sugar)	sugar	Ireland	Ireland	prokaryote	95.37	3.11
FS45_2017_noduplicates_bin.2.fa	FS45_2017_noduplicates_bin.2	/home/ecaffrey/user_data/MiFoDB_2023/input_beta/public_databases_v2/Leech_2021_v2/FS45_2017_noduplicates_bin.2.fa	/home/ecaffrey/user_data/MiFoDB_2023/input_beta/public_databases_v2_renamed/FS45_2017_noduplicates_bin.2.fa	Leech et al. 2020	MAG	NA	water kefir (pear, ginger, sugar)	sugar	Ireland	Ireland	prokaryote	2.06	0.47
FS45_2017_noduplicates_bin.3.fa	FS45_2017_noduplicates_bin.3	/home/ecaffrey/user_data/MiFoDB_2023/input_beta/public_databases_v2/Leech_2021_v2/FS45_2017_noduplicates_bin.3.fa	/home/ecaffrey/user_data/MiFoDB_2023/input_beta/public_databases_v2_renamed/FS45_2017_noduplicates_bin.3.fa	Leech et al. 2020	MAG	NA	water kefir (pear, ginger, sugar)	sugar	Ireland	Ireland	prokaryote	94.12	0.15
FS45_2017_noduplicates_bin.4.fa	FS45_2017_noduplicates_bin.4	/home/ecaffrey/user_data/MiFoDB_2023/input_beta/public_databases_v2/Leech_2021_v2/FS45_2017_noduplicates_bin.4.fa	/home/ecaffrey/user_data/MiFoDB_2023/input_beta/public_databases_v2_renamed/FS45_2017_noduplicates_bin.4.fa	Leech et al. 2020	MAG	NA	water kefir (pear, ginger, sugar)	sugar	Ireland	Ireland	prokaryote	18.97	0
FS45_2017_noduplicates_bin.5.fa	FS45_2017_noduplicates_bin.5	/home/ecaffrey/user_data/MiFoDB_2023/input_beta/public_databases_v2/Leech_2021_v2/FS45_2017_noduplicates_bin.5.fa	/home/ecaffrey/user_data/MiFoDB_2023/input_beta/public_databases_v2_renamed/FS45_2017_noduplicates_bin.5.fa	Leech et al. 2020	MAG	NA	water kefir (pear, ginger, sugar)	sugar	Ireland	Ireland	prokaryote	1.44	0
FS45_2017_noduplicates_bin.6.fa	FS45_2017_noduplicates_bin.6	/home/ecaffrey/user_data/MiFoDB_2023/input_beta/public_databases_v2/Leech_2021_v2/FS45_2017_noduplicates_bin.6.fa	/home/ecaffrey/user_data/MiFoDB_2023/input_beta/public_databases_v2_renamed/FS45_2017_noduplicates_bin.6.fa	Leech et al. 2020	MAG	NA	water kefir (pear, ginger, sugar)	sugar	Ireland	Ireland	eukaryote	80.95	1.86
FS45_2017_noduplicates_bin.7.fa	FS45_2017_noduplicates_bin.7	/home/ecaffrey/user_data/MiFoDB_2023/input_beta/public_databases_v2/Leech_2021_v2/FS45_2017_noduplicates_bin.7.fa	/home/ecaffrey/user_data/MiFoDB_2023/input_beta/public_databases_v2_renamed/FS45_2017_noduplicates_bin.7.fa	Leech et al. 2020	MAG	NA	water kefir (pear, ginger, sugar)	sugar	Ireland	Ireland	prokaryote	80.19	0.42
FS45_2017_noduplicates_bin.8.fa	FS45_2017_noduplicates_bin.8	/home/ecaffrey/user_data/MiFoDB_2023/input_beta/public_databases_v2/Leech_2021_v2/FS45_2017_noduplicates_bin.8.fa	/home/ecaffrey/user_data/MiFoDB_2023/input_beta/public_databases_v2_renamed/FS45_2017_noduplicates_bin.8.fa	Leech et al. 2020	MAG	NA	water kefir (pear, ginger, sugar)	sugar	Ireland	Ireland	prokaryote	0	0
FS45_2017_noduplicates_bin.9.fa	FS45_2017_noduplicates_bin.9	/home/ecaffrey/user_data/MiFoDB_2023/input_beta/public_databases_v2/Leech_2021_v2/FS45_2017_noduplicates_bin.9.fa	/home/ecaffrey/user_data/MiFoDB_2023/input_beta/public_databases_v2_renamed/FS45_2017_noduplicates_bin.9.fa	Leech et al. 2020	MAG	NA	water kefir (pear, ginger, sugar)	sugar	Ireland	Ireland	prokaryote	94.53	0
FS46_2017_noduplicates_bin.1.fa	FS46_2017_noduplicates_bin.1	/home/ecaffrey/user_data/MiFoDB_2023/input_beta/public_databases_v2/Leech_2021_v2/FS46_2017_noduplicates_bin.1.fa	/home/ecaffrey/user_data/MiFoDB_2023/input_beta/public_databases_v2_renamed/FS46_2017_noduplicates_bin.1.fa	Leech et al. 2020	MAG	NA	dilly carrots	vegetable	Ireland	Ireland	prokaryote	1.44	0
FS47_2017_noduplicates_bin.1.fa	FS47_2017_noduplicates_bin.1	/home/ecaffrey/user_data/MiFoDB_2023/input_beta/public_databases_v2/Leech_2021_v2/FS47_2017_noduplicates_bin.1.fa	/home/ecaffrey/user_data/MiFoDB_2023/input_beta/public_databases_v2_renamed/FS47_2017_noduplicates_bin.1.fa	Leech et al. 2020	MAG	NA	brussels sprout kimchi	vegetable	Ireland	Ireland	prokaryote	93.92	71.55
FS47_2017_noduplicates_bin.2.fa	FS47_2017_noduplicates_bin.2	/home/ecaffrey/user_data/MiFoDB_2023/input_beta/public_databases_v2/Leech_2021_v2/FS47_2017_noduplicates_bin.2.fa	/home/ecaffrey/user_data/MiFoDB_2023/input_beta/public_databases_v2_renamed/FS47_2017_noduplicates_bin.2.fa	Leech et al. 2020	MAG	NA	brussels sprout kimchi	vegetable	Ireland	Ireland	prokaryote	31.94	0
FS47_2017_noduplicates_bin.3.fa	FS47_2017_noduplicates_bin.3	/home/ecaffrey/user_data/MiFoDB_2023/input_beta/public_databases_v2/Leech_2021_v2/FS47_2017_noduplicates_bin.3.fa	/home/ecaffrey/user_data/MiFoDB_2023/input_beta/public_databases_v2_renamed/FS47_2017_noduplicates_bin.3.fa	Leech et al. 2020	MAG	NA	brussels sprout kimchi	vegetable	Ireland	Ireland	prokaryote	96.5	1.72
FS47_2017_noduplicates_bin.4.fa	FS47_2017_noduplicates_bin.4	/home/ecaffrey/user_data/MiFoDB_2023/input_beta/public_databases_v2/Leech_2021_v2/FS47_2017_noduplicates_bin.4.fa	/home/ecaffrey/user_data/MiFoDB_2023/input_beta/public_databases_v2_renamed/FS47_2017_noduplicates_bin.4.fa	Leech et al. 2020	MAG	NA	brussels sprout kimchi	vegetable	Ireland	Ireland	prokaryote	3.76	0
FS47_2017_noduplicates_bin.5.fa	FS47_2017_noduplicates_bin.5	/home/ecaffrey/user_data/MiFoDB_2023/input_beta/public_databases_v2/Leech_2021_v2/FS47_2017_noduplicates_bin.5.fa	/home/ecaffrey/user_data/MiFoDB_2023/input_beta/public_databases_v2_renamed/FS47_2017_noduplicates_bin.5.fa	Leech et al. 2020	MAG	NA	brussels sprout kimchi	vegetable	Ireland	Ireland	prokaryote	88.77	1.25
FS47_2017_noduplicates_bin.6.fa	FS47_2017_noduplicates_bin.6	/home/ecaffrey/user_data/MiFoDB_2023/input_beta/public_databases_v2/Leech_2021_v2/FS47_2017_noduplicates_bin.6.fa	/home/ecaffrey/user_data/MiFoDB_2023/input_beta/public_databases_v2_renamed/FS47_2017_noduplicates_bin.6.fa	Leech et al. 2020	MAG	NA	brussels sprout kimchi	vegetable	Ireland	Ireland	prokaryote	18.58	0
FS48_2017_noduplicates_bin.1.fa	FS48_2017_noduplicates_bin.1	/home/ecaffrey/user_data/MiFoDB_2023/input_beta/public_databases_v2/Leech_2021_v2/FS48_2017_noduplicates_bin.1.fa	/home/ecaffrey/user_data/MiFoDB_2023/input_beta/public_databases_v2_renamed/FS48_2017_noduplicates_bin.1.fa	Leech et al. 2020	MAG	NA	kimchi	vegetable	Ireland	Ireland	prokaryote	32.57	1.72
FS48_2017_noduplicates_bin.2.fa	FS48_2017_noduplicates_bin.2	/home/ecaffrey/user_data/MiFoDB_2023/input_beta/public_databases_v2/Leech_2021_v2/FS48_2017_noduplicates_bin.2.fa	/home/ecaffrey/user_data/MiFoDB_2023/input_beta/public_databases_v2_renamed/FS48_2017_noduplicates_bin.2.fa	Leech et al. 2020	MAG	NA	kimchi	vegetable	Ireland	Ireland	prokaryote	56.9	0
FS48_2017_noduplicates_bin.3.fa	FS48_2017_noduplicates_bin.3	/home/ecaffrey/user_data/MiFoDB_2023/input_beta/public_databases_v2/Leech_2021_v2/FS48_2017_noduplicates_bin.3.fa	/home/ecaffrey/user_data/MiFoDB_2023/input_beta/public_databases_v2_renamed/FS48_2017_noduplicates_bin.3.fa	Leech et al. 2020	MAG	NA	kimchi	vegetable	Ireland	Ireland	prokaryote	32.31	0
FS48_2017_noduplicates_bin.4.fa	FS48_2017_noduplicates_bin.4	/home/ecaffrey/user_data/MiFoDB_2023/input_beta/public_databases_v2/Leech_2021_v2/FS48_2017_noduplicates_bin.4.fa	/home/ecaffrey/user_data/MiFoDB_2023/input_beta/public_databases_v2_renamed/FS48_2017_noduplicates_bin.4.fa	Leech et al. 2020	MAG	NA	kimchi	vegetable	Ireland	Ireland	prokaryote	98.77	4.01
FS49_2017_noduplicates_bin.1.fa	FS49_2017_noduplicates_bin.1	/home/ecaffrey/user_data/MiFoDB_2023/input_beta/public_databases_v2/Leech_2021_v2/FS49_2017_noduplicates_bin.1.fa	/home/ecaffrey/user_data/MiFoDB_2023/input_beta/public_databases_v2_renamed/FS49_2017_noduplicates_bin.1.fa	Leech et al. 2020	MAG	NA	garlic kraut	vegetable	Ireland	Ireland	prokaryote	0	0
FS49_2017_noduplicates_bin.2.fa	FS49_2017_noduplicates_bin.2	/home/ecaffrey/user_data/MiFoDB_2023/input_beta/public_databases_v2/Leech_2021_v2/FS49_2017_noduplicates_bin.2.fa	/home/ecaffrey/user_data/MiFoDB_2023/input_beta/public_databases_v2_renamed/FS49_2017_noduplicates_bin.2.fa	Leech et al. 2020	MAG	NA	garlic kraut	vegetable	Ireland	Ireland	prokaryote	9.98	0
FS49_2017_noduplicates_bin.3.fa	FS49_2017_noduplicates_bin.3	/home/ecaffrey/user_data/MiFoDB_2023/input_beta/public_databases_v2/Leech_2021_v2/FS49_2017_noduplicates_bin.3.fa	/home/ecaffrey/user_data/MiFoDB_2023/input_beta/public_databases_v2_renamed/FS49_2017_noduplicates_bin.3.fa	Leech et al. 2020	MAG	NA	garlic kraut	vegetable	Ireland	Ireland	prokaryote	47.15	12.96
FS49_2017_noduplicates_bin.4.fa	FS49_2017_noduplicates_bin.4	/home/ecaffrey/user_data/MiFoDB_2023/input_beta/public_databases_v2/Leech_2021_v2/FS49_2017_noduplicates_bin.4.fa	/home/ecaffrey/user_data/MiFoDB_2023/input_beta/public_databases_v2_renamed/FS49_2017_noduplicates_bin.4.fa	Leech et al. 2020	MAG	NA	garlic kraut	vegetable	Ireland	Ireland	prokaryote	99.48	72.66
FS49_2017_noduplicates_bin.5.fa	FS49_2017_noduplicates_bin.5	/home/ecaffrey/user_data/MiFoDB_2023/input_beta/public_databases_v2/Leech_2021_v2/FS49_2017_noduplicates_bin.5.fa	/home/ecaffrey/user_data/MiFoDB_2023/input_beta/public_databases_v2_renamed/FS49_2017_noduplicates_bin.5.fa	Leech et al. 2020	MAG	NA	garlic kraut	vegetable	Ireland	Ireland	prokaryote	43.1	0
FS49_2017_noduplicates_bin.6.fa	FS49_2017_noduplicates_bin.6	/home/ecaffrey/user_data/MiFoDB_2023/input_beta/public_databases_v2/Leech_2021_v2/FS49_2017_noduplicates_bin.6.fa	/home/ecaffrey/user_data/MiFoDB_2023/input_beta/public_databases_v2_renamed/FS49_2017_noduplicates_bin.6.fa	Leech et al. 2020	MAG	NA	garlic kraut	vegetable	Ireland	Ireland	prokaryote	25.21	0
FS50_2017_noduplicates_bin.1.fa	FS50_2017_noduplicates_bin.1	/home/ecaffrey/user_data/MiFoDB_2023/input_beta/public_databases_v2/Leech_2021_v2/FS50_2017_noduplicates_bin.1.fa	/home/ecaffrey/user_data/MiFoDB_2023/input_beta/public_databases_v2_renamed/FS50_2017_noduplicates_bin.1.fa	Leech et al. 2020	MAG	NA	dukkah kraut	vegetable	Ireland	Ireland	prokaryote	1.02	0
FS50_2017_noduplicates_bin.10.fa	FS50_2017_noduplicates_bin.10	/home/ecaffrey/user_data/MiFoDB_2023/input_beta/public_databases_v2/Leech_2021_v2/FS50_2017_noduplicates_bin.10.fa	/home/ecaffrey/user_data/MiFoDB_2023/input_beta/public_databases_v2_renamed/FS50_2017_noduplicates_bin.10.fa	Leech et al. 2020	MAG	NA	dukkah kraut	vegetable	Ireland	Ireland	prokaryote	92.89	3.37
FS50_2017_noduplicates_bin.2.fa	FS50_2017_noduplicates_bin.2	/home/ecaffrey/user_data/MiFoDB_2023/input_beta/public_databases_v2/Leech_2021_v2/FS50_2017_noduplicates_bin.2.fa	/home/ecaffrey/user_data/MiFoDB_2023/input_beta/public_databases_v2_renamed/FS50_2017_noduplicates_bin.2.fa	Leech et al. 2020	MAG	NA	dukkah kraut	vegetable	Ireland	Ireland	prokaryote	75.07	0.16
FS50_2017_noduplicates_bin.3.fa	FS50_2017_noduplicates_bin.3	/home/ecaffrey/user_data/MiFoDB_2023/input_beta/public_databases_v2/Leech_2021_v2/FS50_2017_noduplicates_bin.3.fa	/home/ecaffrey/user_data/MiFoDB_2023/input_beta/public_databases_v2_renamed/FS50_2017_noduplicates_bin.3.fa	Leech et al. 2020	MAG	NA	dukkah kraut	vegetable	Ireland	Ireland	prokaryote	7.47	0
FS50_2017_noduplicates_bin.4.fa	FS50_2017_noduplicates_bin.4	/home/ecaffrey/user_data/MiFoDB_2023/input_beta/public_databases_v2/Leech_2021_v2/FS50_2017_noduplicates_bin.4.fa	/home/ecaffrey/user_data/MiFoDB_2023/input_beta/public_databases_v2_renamed/FS50_2017_noduplicates_bin.4.fa	Leech et al. 2020	MAG	NA	dukkah kraut	vegetable	Ireland	Ireland	prokaryote	48.28	0
FS50_2017_noduplicates_bin.5.fa	FS50_2017_noduplicates_bin.5	/home/ecaffrey/user_data/MiFoDB_2023/input_beta/public_databases_v2/Leech_2021_v2/FS50_2017_noduplicates_bin.5.fa	/home/ecaffrey/user_data/MiFoDB_2023/input_beta/public_databases_v2_renamed/FS50_2017_noduplicates_bin.5.fa	Leech et al. 2020	MAG	NA	dukkah kraut	vegetable	Ireland	Ireland	prokaryote	77.3	1.23
FS50_2017_noduplicates_bin.6.fa	FS50_2017_noduplicates_bin.6	/home/ecaffrey/user_data/MiFoDB_2023/input_beta/public_databases_v2/Leech_2021_v2/FS50_2017_noduplicates_bin.6.fa	/home/ecaffrey/user_data/MiFoDB_2023/input_beta/public_databases_v2_renamed/FS50_2017_noduplicates_bin.6.fa	Leech et al. 2020	MAG	NA	dukkah kraut	vegetable	Ireland	Ireland	prokaryote	50	2.78
FS50_2017_noduplicates_bin.7.fa	FS50_2017_noduplicates_bin.7	/home/ecaffrey/user_data/MiFoDB_2023/input_beta/public_databases_v2/Leech_2021_v2/FS50_2017_noduplicates_bin.7.fa	/home/ecaffrey/user_data/MiFoDB_2023/input_beta/public_databases_v2_renamed/FS50_2017_noduplicates_bin.7.fa	Leech et al. 2020	MAG	NA	dukkah kraut	vegetable	Ireland	Ireland	prokaryote	31.9	0
FS50_2017_noduplicates_bin.8.fa	FS50_2017_noduplicates_bin.8	/home/ecaffrey/user_data/MiFoDB_2023/input_beta/public_databases_v2/Leech_2021_v2/FS50_2017_noduplicates_bin.8.fa	/home/ecaffrey/user_data/MiFoDB_2023/input_beta/public_databases_v2_renamed/FS50_2017_noduplicates_bin.8.fa	Leech et al. 2020	MAG	NA	dukkah kraut	vegetable	Ireland	Ireland	prokaryote	98.56	0.93
FS50_2017_noduplicates_bin.9.fa	FS50_2017_noduplicates_bin.9	/home/ecaffrey/user_data/MiFoDB_2023/input_beta/public_databases_v2/Leech_2021_v2/FS50_2017_noduplicates_bin.9.fa	/home/ecaffrey/user_data/MiFoDB_2023/input_beta/public_databases_v2_renamed/FS50_2017_noduplicates_bin.9.fa	Leech et al. 2020	MAG	NA	dukkah kraut	vegetable	Ireland	Ireland	prokaryote	11.22	1.55
FS51_2017_noduplicates_bin.1.fa	FS51_2017_noduplicates_bin.1	/home/ecaffrey/user_data/MiFoDB_2023/input_beta/public_databases_v2/Leech_2021_v2/FS51_2017_noduplicates_bin.1.fa	/home/ecaffrey/user_data/MiFoDB_2023/input_beta/public_databases_v2_renamed/FS51_2017_noduplicates_bin.1.fa	Leech et al. 2020	MAG	NA	ginger slice in 2% brine	vegetable	Ireland	Ireland	prokaryote	26.38	0.06
FS51_2017_noduplicates_bin.2.fa	FS51_2017_noduplicates_bin.2	/home/ecaffrey/user_data/MiFoDB_2023/input_beta/public_databases_v2/Leech_2021_v2/FS51_2017_noduplicates_bin.2.fa	/home/ecaffrey/user_data/MiFoDB_2023/input_beta/public_databases_v2_renamed/FS51_2017_noduplicates_bin.2.fa	Leech et al. 2020	MAG	NA	ginger slice in 2% brine	vegetable	Ireland	Ireland	prokaryote	58.78	20.69
FS51_2017_noduplicates_bin.3.fa	FS51_2017_noduplicates_bin.3	/home/ecaffrey/user_data/MiFoDB_2023/input_beta/public_databases_v2/Leech_2021_v2/FS51_2017_noduplicates_bin.3.fa	/home/ecaffrey/user_data/MiFoDB_2023/input_beta/public_databases_v2_renamed/FS51_2017_noduplicates_bin.3.fa	Leech et al. 2020	MAG	NA	ginger slice in 2% brine	vegetable	Ireland	Ireland	prokaryote	74.48	107.76
FS51_2017_noduplicates_bin.4.fa	FS51_2017_noduplicates_bin.4	/home/ecaffrey/user_data/MiFoDB_2023/input_beta/public_databases_v2/Leech_2021_v2/FS51_2017_noduplicates_bin.4.fa	/home/ecaffrey/user_data/MiFoDB_2023/input_beta/public_databases_v2_renamed/FS51_2017_noduplicates_bin.4.fa	Leech et al. 2020	MAG	NA	ginger slice in 2% brine	vegetable	Ireland	Ireland	prokaryote	48.43	20.69
FS51_2017_noduplicates_bin.5.fa	FS51_2017_noduplicates_bin.5	/home/ecaffrey/user_data/MiFoDB_2023/input_beta/public_databases_v2/Leech_2021_v2/FS51_2017_noduplicates_bin.5.fa	/home/ecaffrey/user_data/MiFoDB_2023/input_beta/public_databases_v2_renamed/FS51_2017_noduplicates_bin.5.fa	Leech et al. 2020	MAG	NA	ginger slice in 2% brine	vegetable	Ireland	Ireland	prokaryote	77.59	0.86
FS51_2017_noduplicates_bin.6.fa	FS51_2017_noduplicates_bin.6	/home/ecaffrey/user_data/MiFoDB_2023/input_beta/public_databases_v2/Leech_2021_v2/FS51_2017_noduplicates_bin.6.fa	/home/ecaffrey/user_data/MiFoDB_2023/input_beta/public_databases_v2_renamed/FS51_2017_noduplicates_bin.6.fa	Leech et al. 2020	MAG	NA	ginger slice in 2% brine	vegetable	Ireland	Ireland	prokaryote	4.17	0
FS51_2017_noduplicates_bin.7.fa	FS51_2017_noduplicates_bin.7	/home/ecaffrey/user_data/MiFoDB_2023/input_beta/public_databases_v2/Leech_2021_v2/FS51_2017_noduplicates_bin.7.fa	/home/ecaffrey/user_data/MiFoDB_2023/input_beta/public_databases_v2_renamed/FS51_2017_noduplicates_bin.7.fa	Leech et al. 2020	MAG	NA	ginger slice in 2% brine	vegetable	Ireland	Ireland	prokaryote	11.72	0
FS51_2017_noduplicates_bin.8.fa	FS51_2017_noduplicates_bin.8	/home/ecaffrey/user_data/MiFoDB_2023/input_beta/public_databases_v2/Leech_2021_v2/FS51_2017_noduplicates_bin.8.fa	/home/ecaffrey/user_data/MiFoDB_2023/input_beta/public_databases_v2_renamed/FS51_2017_noduplicates_bin.8.fa	Leech et al. 2020	MAG	NA	ginger slice in 2% brine	vegetable	Ireland	Ireland	prokaryote	24.14	0
FS52_2017_noduplicates_bin.1.fa	FS52_2017_noduplicates_bin.1	/home/ecaffrey/user_data/MiFoDB_2023/input_beta/public_databases_v2/Leech_2021_v2/FS52_2017_noduplicates_bin.1.fa	/home/ecaffrey/user_data/MiFoDB_2023/input_beta/public_databases_v2_renamed/FS52_2017_noduplicates_bin.1.fa	Leech et al. 2020	MAG	NA	daikon radish in 2% brine	vegetable	Ireland	Ireland	prokaryote	95.22	0
FS52_2017_noduplicates_bin.10.fa	FS52_2017_noduplicates_bin.10	/home/ecaffrey/user_data/MiFoDB_2023/input_beta/public_databases_v2/Leech_2021_v2/FS52_2017_noduplicates_bin.10.fa	/home/ecaffrey/user_data/MiFoDB_2023/input_beta/public_databases_v2_renamed/FS52_2017_noduplicates_bin.10.fa	Leech et al. 2020	MAG	NA	daikon radish in 2% brine	vegetable	Ireland	Ireland	prokaryote	4.17	0
FS52_2017_noduplicates_bin.2.fa	FS52_2017_noduplicates_bin.2	/home/ecaffrey/user_data/MiFoDB_2023/input_beta/public_databases_v2/Leech_2021_v2/FS52_2017_noduplicates_bin.2.fa	/home/ecaffrey/user_data/MiFoDB_2023/input_beta/public_databases_v2_renamed/FS52_2017_noduplicates_bin.2.fa	Leech et al. 2020	MAG	NA	daikon radish in 2% brine	vegetable	Ireland	Ireland	prokaryote	60.34	0
FS52_2017_noduplicates_bin.3.fa	FS52_2017_noduplicates_bin.3	/home/ecaffrey/user_data/MiFoDB_2023/input_beta/public_databases_v2/Leech_2021_v2/FS52_2017_noduplicates_bin.3.fa	/home/ecaffrey/user_data/MiFoDB_2023/input_beta/public_databases_v2_renamed/FS52_2017_noduplicates_bin.3.fa	Leech et al. 2020	MAG	NA	daikon radish in 2% brine	vegetable	Ireland	Ireland	prokaryote	50.35	0
FS52_2017_noduplicates_bin.4.fa	FS52_2017_noduplicates_bin.4	/home/ecaffrey/user_data/MiFoDB_2023/input_beta/public_databases_v2/Leech_2021_v2/FS52_2017_noduplicates_bin.4.fa	/home/ecaffrey/user_data/MiFoDB_2023/input_beta/public_databases_v2_renamed/FS52_2017_noduplicates_bin.4.fa	Leech et al. 2020	MAG	NA	daikon radish in 2% brine	vegetable	Ireland	Ireland	prokaryote	44.12	1.72
FS52_2017_noduplicates_bin.5.fa	FS52_2017_noduplicates_bin.5	/home/ecaffrey/user_data/MiFoDB_2023/input_beta/public_databases_v2/Leech_2021_v2/FS52_2017_noduplicates_bin.5.fa	/home/ecaffrey/user_data/MiFoDB_2023/input_beta/public_databases_v2_renamed/FS52_2017_noduplicates_bin.5.fa	Leech et al. 2020	MAG	NA	daikon radish in 2% brine	vegetable	Ireland	Ireland	prokaryote	0	0
FS52_2017_noduplicates_bin.6.fa	FS52_2017_noduplicates_bin.6	/home/ecaffrey/user_data/MiFoDB_2023/input_beta/public_databases_v2/Leech_2021_v2/FS52_2017_noduplicates_bin.6.fa	/home/ecaffrey/user_data/MiFoDB_2023/input_beta/public_databases_v2_renamed/FS52_2017_noduplicates_bin.6.fa	Leech et al. 2020	MAG	NA	daikon radish in 2% brine	vegetable	Ireland	Ireland	prokaryote	96.97	0.69
FS52_2017_noduplicates_bin.7.fa	FS52_2017_noduplicates_bin.7	/home/ecaffrey/user_data/MiFoDB_2023/input_beta/public_databases_v2/Leech_2021_v2/FS52_2017_noduplicates_bin.7.fa	/home/ecaffrey/user_data/MiFoDB_2023/input_beta/public_databases_v2_renamed/FS52_2017_noduplicates_bin.7.fa	Leech et al. 2020	MAG	NA	daikon radish in 2% brine	vegetable	Ireland	Ireland	prokaryote	0	0
FS52_2017_noduplicates_bin.8.fa	FS52_2017_noduplicates_bin.8	/home/ecaffrey/user_data/MiFoDB_2023/input_beta/public_databases_v2/Leech_2021_v2/FS52_2017_noduplicates_bin.8.fa	/home/ecaffrey/user_data/MiFoDB_2023/input_beta/public_databases_v2_renamed/FS52_2017_noduplicates_bin.8.fa	Leech et al. 2020	MAG	NA	daikon radish in 2% brine	vegetable	Ireland	Ireland	prokaryote	31.94	0
FS52_2017_noduplicates_bin.9.fa	FS52_2017_noduplicates_bin.9	/home/ecaffrey/user_data/MiFoDB_2023/input_beta/public_databases_v2/Leech_2021_v2/FS52_2017_noduplicates_bin.9.fa	/home/ecaffrey/user_data/MiFoDB_2023/input_beta/public_databases_v2_renamed/FS52_2017_noduplicates_bin.9.fa	Leech et al. 2020	MAG	NA	daikon radish in 2% brine	vegetable	Ireland	Ireland	prokaryote	21.19	0
FS53_2017_noduplicates_bin.1.fa	FS53_2017_noduplicates_bin.1	/home/ecaffrey/user_data/MiFoDB_2023/input_beta/public_databases_v2/Leech_2021_v2/FS53_2017_noduplicates_bin.1.fa	/home/ecaffrey/user_data/MiFoDB_2023/input_beta/public_databases_v2_renamed/FS53_2017_noduplicates_bin.1.fa	Leech et al. 2020	MAG	NA	okra in 2% brine	vegetable	Ireland	Ireland	prokaryote	53.67	24.41
FS53_2017_noduplicates_bin.10.fa	FS53_2017_noduplicates_bin.10	/home/ecaffrey/user_data/MiFoDB_2023/input_beta/public_databases_v2/Leech_2021_v2/FS53_2017_noduplicates_bin.10.fa	/home/ecaffrey/user_data/MiFoDB_2023/input_beta/public_databases_v2_renamed/FS53_2017_noduplicates_bin.10.fa	Leech et al. 2020	MAG	NA	okra in 2% brine	vegetable	Ireland	Ireland	prokaryote	51.72	0
FS53_2017_noduplicates_bin.2.fa	FS53_2017_noduplicates_bin.2	/home/ecaffrey/user_data/MiFoDB_2023/input_beta/public_databases_v2/Leech_2021_v2/FS53_2017_noduplicates_bin.2.fa	/home/ecaffrey/user_data/MiFoDB_2023/input_beta/public_databases_v2_renamed/FS53_2017_noduplicates_bin.2.fa	Leech et al. 2020	MAG	NA	okra in 2% brine	vegetable	Ireland	Ireland	prokaryote	91.56	1.25
FS53_2017_noduplicates_bin.3.fa	FS53_2017_noduplicates_bin.3	/home/ecaffrey/user_data/MiFoDB_2023/input_beta/public_databases_v2/Leech_2021_v2/FS53_2017_noduplicates_bin.3.fa	/home/ecaffrey/user_data/MiFoDB_2023/input_beta/public_databases_v2_renamed/FS53_2017_noduplicates_bin.3.fa	Leech et al. 2020	MAG	NA	okra in 2% brine	vegetable	Ireland	Ireland	prokaryote	26.65	0
FS53_2017_noduplicates_bin.4.fa	FS53_2017_noduplicates_bin.4	/home/ecaffrey/user_data/MiFoDB_2023/input_beta/public_databases_v2/Leech_2021_v2/FS53_2017_noduplicates_bin.4.fa	/home/ecaffrey/user_data/MiFoDB_2023/input_beta/public_databases_v2_renamed/FS53_2017_noduplicates_bin.4.fa	Leech et al. 2020	MAG	NA	okra in 2% brine	vegetable	Ireland	Ireland	prokaryote	1.2	0
FS53_2017_noduplicates_bin.5.fa	FS53_2017_noduplicates_bin.5	/home/ecaffrey/user_data/MiFoDB_2023/input_beta/public_databases_v2/Leech_2021_v2/FS53_2017_noduplicates_bin.5.fa	/home/ecaffrey/user_data/MiFoDB_2023/input_beta/public_databases_v2_renamed/FS53_2017_noduplicates_bin.5.fa	Leech et al. 2020	MAG	NA	okra in 2% brine	vegetable	Ireland	Ireland	eukaryote	69.36	3.93
FS53_2017_noduplicates_bin.6.fa	FS53_2017_noduplicates_bin.6	/home/ecaffrey/user_data/MiFoDB_2023/input_beta/public_databases_v2/Leech_2021_v2/FS53_2017_noduplicates_bin.6.fa	/home/ecaffrey/user_data/MiFoDB_2023/input_beta/public_databases_v2_renamed/FS53_2017_noduplicates_bin.6.fa	Leech et al. 2020	MAG	NA	okra in 2% brine	vegetable	Ireland	Ireland	prokaryote	21.08	0
FS53_2017_noduplicates_bin.7.fa	FS53_2017_noduplicates_bin.7	/home/ecaffrey/user_data/MiFoDB_2023/input_beta/public_databases_v2/Leech_2021_v2/FS53_2017_noduplicates_bin.7.fa	/home/ecaffrey/user_data/MiFoDB_2023/input_beta/public_databases_v2_renamed/FS53_2017_noduplicates_bin.7.fa	Leech et al. 2020	MAG	NA	okra in 2% brine	vegetable	Ireland	Ireland	prokaryote	52.94	0.41
FS53_2017_noduplicates_bin.8.fa	FS53_2017_noduplicates_bin.8	/home/ecaffrey/user_data/MiFoDB_2023/input_beta/public_databases_v2/Leech_2021_v2/FS53_2017_noduplicates_bin.8.fa	/home/ecaffrey/user_data/MiFoDB_2023/input_beta/public_databases_v2_renamed/FS53_2017_noduplicates_bin.8.fa	Leech et al. 2020	MAG	NA	okra in 2% brine	vegetable	Ireland	Ireland	prokaryote	0	0
FS53_2017_noduplicates_bin.9.fa	FS53_2017_noduplicates_bin.9	/home/ecaffrey/user_data/MiFoDB_2023/input_beta/public_databases_v2/Leech_2021_v2/FS53_2017_noduplicates_bin.9.fa	/home/ecaffrey/user_data/MiFoDB_2023/input_beta/public_databases_v2_renamed/FS53_2017_noduplicates_bin.9.fa	Leech et al. 2020	MAG	NA	okra in 2% brine	vegetable	Ireland	Ireland	prokaryote	99.38	3.4
FS54_2017_noduplicates_bin.1.fa	FS54_2017_noduplicates_bin.1	/home/ecaffrey/user_data/MiFoDB_2023/input_beta/public_databases_v2/Leech_2021_v2/FS54_2017_noduplicates_bin.1.fa	/home/ecaffrey/user_data/MiFoDB_2023/input_beta/public_databases_v2_renamed/FS54_2017_noduplicates_bin.1.fa	Leech et al. 2020	MAG	NA	tomatoes and mustard seeds in 2% brine	vegetable	Ireland	Ireland	prokaryote	12.23	0
FS54_2017_noduplicates_bin.2.fa	FS54_2017_noduplicates_bin.2	/home/ecaffrey/user_data/MiFoDB_2023/input_beta/public_databases_v2/Leech_2021_v2/FS54_2017_noduplicates_bin.2.fa	/home/ecaffrey/user_data/MiFoDB_2023/input_beta/public_databases_v2_renamed/FS54_2017_noduplicates_bin.2.fa	Leech et al. 2020	MAG	NA	tomatoes and mustard seeds in 2% brine	vegetable	Ireland	Ireland	prokaryote	84.05	4.21
FS54_2017_noduplicates_bin.3.fa	FS54_2017_noduplicates_bin.3	/home/ecaffrey/user_data/MiFoDB_2023/input_beta/public_databases_v2/Leech_2021_v2/FS54_2017_noduplicates_bin.3.fa	/home/ecaffrey/user_data/MiFoDB_2023/input_beta/public_databases_v2_renamed/FS54_2017_noduplicates_bin.3.fa	Leech et al. 2020	MAG	NA	tomatoes and mustard seeds in 2% brine	vegetable	Ireland	Ireland	prokaryote	72.67	0.11
FS54_2017_noduplicates_bin.4.fa	FS54_2017_noduplicates_bin.4	/home/ecaffrey/user_data/MiFoDB_2023/input_beta/public_databases_v2/Leech_2021_v2/FS54_2017_noduplicates_bin.4.fa	/home/ecaffrey/user_data/MiFoDB_2023/input_beta/public_databases_v2_renamed/FS54_2017_noduplicates_bin.4.fa	Leech et al. 2020	MAG	NA	tomatoes and mustard seeds in 2% brine	vegetable	Ireland	Ireland	prokaryote	8.62	0
FS54_2017_noduplicates_bin.5.fa	FS54_2017_noduplicates_bin.5	/home/ecaffrey/user_data/MiFoDB_2023/input_beta/public_databases_v2/Leech_2021_v2/FS54_2017_noduplicates_bin.5.fa	/home/ecaffrey/user_data/MiFoDB_2023/input_beta/public_databases_v2_renamed/FS54_2017_noduplicates_bin.5.fa	Leech et al. 2020	MAG	NA	tomatoes and mustard seeds in 2% brine	vegetable	Ireland	Ireland	prokaryote	12.5	0
FS55_2017_noduplicates_bin.1.fa	FS55_2017_noduplicates_bin.1	/home/ecaffrey/user_data/MiFoDB_2023/input_beta/public_databases_v2/Leech_2021_v2/FS55_2017_noduplicates_bin.1.fa	/home/ecaffrey/user_data/MiFoDB_2023/input_beta/public_databases_v2_renamed/FS55_2017_noduplicates_bin.1.fa	Leech et al. 2020	MAG	NA	kombucha	sugar	Ireland	Ireland	prokaryote	0	0
FS55_2017_noduplicates_bin.2.fa	FS55_2017_noduplicates_bin.2	/home/ecaffrey/user_data/MiFoDB_2023/input_beta/public_databases_v2/Leech_2021_v2/FS55_2017_noduplicates_bin.2.fa	/home/ecaffrey/user_data/MiFoDB_2023/input_beta/public_databases_v2_renamed/FS55_2017_noduplicates_bin.2.fa	Leech et al. 2020	MAG	NA	kombucha	sugar	Ireland	Ireland	prokaryote	25.86	0
FS55_2017_noduplicates_bin.3.fa	FS55_2017_noduplicates_bin.3	/home/ecaffrey/user_data/MiFoDB_2023/input_beta/public_databases_v2/Leech_2021_v2/FS55_2017_noduplicates_bin.3.fa	/home/ecaffrey/user_data/MiFoDB_2023/input_beta/public_databases_v2_renamed/FS55_2017_noduplicates_bin.3.fa	Leech et al. 2020	MAG	NA	kombucha	sugar	Ireland	Ireland	prokaryote	5.17	0
FS55_2017_noduplicates_bin.4.fa	FS55_2017_noduplicates_bin.4	/home/ecaffrey/user_data/MiFoDB_2023/input_beta/public_databases_v2/Leech_2021_v2/FS55_2017_noduplicates_bin.4.fa	/home/ecaffrey/user_data/MiFoDB_2023/input_beta/public_databases_v2_renamed/FS55_2017_noduplicates_bin.4.fa	Leech et al. 2020	MAG	NA	kombucha	sugar	Ireland	Ireland	prokaryote	0	0
FS55_2017_noduplicates_bin.5.fa	FS55_2017_noduplicates_bin.5	/home/ecaffrey/user_data/MiFoDB_2023/input_beta/public_databases_v2/Leech_2021_v2/FS55_2017_noduplicates_bin.5.fa	/home/ecaffrey/user_data/MiFoDB_2023/input_beta/public_databases_v2_renamed/FS55_2017_noduplicates_bin.5.fa	Leech et al. 2020	MAG	NA	kombucha	sugar	Ireland	Ireland	prokaryote	0	0
FS55_2017_noduplicates_bin.6.fa	FS55_2017_noduplicates_bin.6	/home/ecaffrey/user_data/MiFoDB_2023/input_beta/public_databases_v2/Leech_2021_v2/FS55_2017_noduplicates_bin.6.fa	/home/ecaffrey/user_data/MiFoDB_2023/input_beta/public_databases_v2_renamed/FS55_2017_noduplicates_bin.6.fa	Leech et al. 2020	MAG	NA	kombucha	sugar	Ireland	Ireland	prokaryote	8.62	0
FS55_2017_noduplicates_bin.7.fa	FS55_2017_noduplicates_bin.7	/home/ecaffrey/user_data/MiFoDB_2023/input_beta/public_databases_v2/Leech_2021_v2/FS55_2017_noduplicates_bin.7.fa	/home/ecaffrey/user_data/MiFoDB_2023/input_beta/public_databases_v2_renamed/FS55_2017_noduplicates_bin.7.fa	Leech et al. 2020	MAG	NA	kombucha	sugar	Ireland	Ireland	prokaryote	0	0
FS55_2017_noduplicates_bin.8.fa	FS55_2017_noduplicates_bin.8	/home/ecaffrey/user_data/MiFoDB_2023/input_beta/public_databases_v2/Leech_2021_v2/FS55_2017_noduplicates_bin.8.fa	/home/ecaffrey/user_data/MiFoDB_2023/input_beta/public_databases_v2_renamed/FS55_2017_noduplicates_bin.8.fa	Leech et al. 2020	MAG	NA	kombucha	sugar	Ireland	Ireland	prokaryote	95.94	0
FS56_2017_noduplicates_bin.1.fa	FS56_2017_noduplicates_bin.1	/home/ecaffrey/user_data/MiFoDB_2023/input_beta/public_databases_v2/Leech_2021_v2/FS56_2017_noduplicates_bin.1.fa	/home/ecaffrey/user_data/MiFoDB_2023/input_beta/public_databases_v2_renamed/FS56_2017_noduplicates_bin.1.fa	Leech et al. 2020	MAG	NA	cherry water kefir	sugar	Ireland	Ireland	eukaryote	90.48	45.76
FS56_2017_noduplicates_bin.10.fa	FS56_2017_noduplicates_bin.10	/home/ecaffrey/user_data/MiFoDB_2023/input_beta/public_databases_v2/Leech_2021_v2/FS56_2017_noduplicates_bin.10.fa	/home/ecaffrey/user_data/MiFoDB_2023/input_beta/public_databases_v2_renamed/FS56_2017_noduplicates_bin.10.fa	Leech et al. 2020	MAG	NA	cherry water kefir	sugar	Ireland	Ireland	prokaryote	5.81	0
FS56_2017_noduplicates_bin.2.fa	FS56_2017_noduplicates_bin.2	/home/ecaffrey/user_data/MiFoDB_2023/input_beta/public_databases_v2/Leech_2021_v2/FS56_2017_noduplicates_bin.2.fa	/home/ecaffrey/user_data/MiFoDB_2023/input_beta/public_databases_v2_renamed/FS56_2017_noduplicates_bin.2.fa	Leech et al. 2020	MAG	NA	cherry water kefir	sugar	Ireland	Ireland	prokaryote	97.01	0
FS56_2017_noduplicates_bin.3.fa	FS56_2017_noduplicates_bin.3	/home/ecaffrey/user_data/MiFoDB_2023/input_beta/public_databases_v2/Leech_2021_v2/FS56_2017_noduplicates_bin.3.fa	/home/ecaffrey/user_data/MiFoDB_2023/input_beta/public_databases_v2_renamed/FS56_2017_noduplicates_bin.3.fa	Leech et al. 2020	MAG	NA	cherry water kefir	sugar	Ireland	Ireland	prokaryote	55.52	0
FS56_2017_noduplicates_bin.4.fa	FS56_2017_noduplicates_bin.4	/home/ecaffrey/user_data/MiFoDB_2023/input_beta/public_databases_v2/Leech_2021_v2/FS56_2017_noduplicates_bin.4.fa	/home/ecaffrey/user_data/MiFoDB_2023/input_beta/public_databases_v2_renamed/FS56_2017_noduplicates_bin.4.fa	Leech et al. 2020	MAG	NA	cherry water kefir	sugar	Ireland	Ireland	prokaryote	96.72	3.66
FS56_2017_noduplicates_bin.5.fa	FS56_2017_noduplicates_bin.5	/home/ecaffrey/user_data/MiFoDB_2023/input_beta/public_databases_v2/Leech_2021_v2/FS56_2017_noduplicates_bin.5.fa	/home/ecaffrey/user_data/MiFoDB_2023/input_beta/public_databases_v2_renamed/FS56_2017_noduplicates_bin.5.fa	Leech et al. 2020	MAG	NA	cherry water kefir	sugar	Ireland	Ireland	prokaryote	8.62	0
FS56_2017_noduplicates_bin.6.fa	FS56_2017_noduplicates_bin.6	/home/ecaffrey/user_data/MiFoDB_2023/input_beta/public_databases_v2/Leech_2021_v2/FS56_2017_noduplicates_bin.6.fa	/home/ecaffrey/user_data/MiFoDB_2023/input_beta/public_databases_v2_renamed/FS56_2017_noduplicates_bin.6.fa	Leech et al. 2020	MAG	NA	cherry water kefir	sugar	Ireland	Ireland	prokaryote	0	0
FS56_2017_noduplicates_bin.7.fa	FS56_2017_noduplicates_bin.7	/home/ecaffrey/user_data/MiFoDB_2023/input_beta/public_databases_v2/Leech_2021_v2/FS56_2017_noduplicates_bin.7.fa	/home/ecaffrey/user_data/MiFoDB_2023/input_beta/public_databases_v2_renamed/FS56_2017_noduplicates_bin.7.fa	Leech et al. 2020	MAG	NA	cherry water kefir	sugar	Ireland	Ireland	prokaryote	25.86	0
FS56_2017_noduplicates_bin.8.fa	FS56_2017_noduplicates_bin.8	/home/ecaffrey/user_data/MiFoDB_2023/input_beta/public_databases_v2/Leech_2021_v2/FS56_2017_noduplicates_bin.8.fa	/home/ecaffrey/user_data/MiFoDB_2023/input_beta/public_databases_v2_renamed/FS56_2017_noduplicates_bin.8.fa	Leech et al. 2020	MAG	NA	cherry water kefir	sugar	Ireland	Ireland	prokaryote	1.72	0
FS56_2017_noduplicates_bin.9.fa	FS56_2017_noduplicates_bin.9	/home/ecaffrey/user_data/MiFoDB_2023/input_beta/public_databases_v2/Leech_2021_v2/FS56_2017_noduplicates_bin.9.fa	/home/ecaffrey/user_data/MiFoDB_2023/input_beta/public_databases_v2_renamed/FS56_2017_noduplicates_bin.9.fa	Leech et al. 2020	MAG	NA	cherry water kefir	sugar	Ireland	Ireland	prokaryote	3.45	0
FS57_2017_noduplicates_bin.1.fa	FS57_2017_noduplicates_bin.1	/home/ecaffrey/user_data/MiFoDB_2023/input_beta/public_databases_v2/Leech_2021_v2/FS57_2017_noduplicates_bin.1.fa	/home/ecaffrey/user_data/MiFoDB_2023/input_beta/public_databases_v2_renamed/FS57_2017_noduplicates_bin.1.fa	Leech et al. 2020	MAG	NA	beet kvass	vegetable	Ireland	Ireland	prokaryote	12.07	0
FS57_2017_noduplicates_bin.10.fa	FS57_2017_noduplicates_bin.10	/home/ecaffrey/user_data/MiFoDB_2023/input_beta/public_databases_v2/Leech_2021_v2/FS57_2017_noduplicates_bin.10.fa	/home/ecaffrey/user_data/MiFoDB_2023/input_beta/public_databases_v2_renamed/FS57_2017_noduplicates_bin.10.fa	Leech et al. 2020	MAG	NA	beet kvass	vegetable	Ireland	Ireland	prokaryote	45.49	0.55
FS57_2017_noduplicates_bin.11.fa	FS57_2017_noduplicates_bin.11	/home/ecaffrey/user_data/MiFoDB_2023/input_beta/public_databases_v2/Leech_2021_v2/FS57_2017_noduplicates_bin.11.fa	/home/ecaffrey/user_data/MiFoDB_2023/input_beta/public_databases_v2_renamed/FS57_2017_noduplicates_bin.11.fa	Leech et al. 2020	MAG	NA	beet kvass	vegetable	Ireland	Ireland	prokaryote	20.03	6.15
FS57_2017_noduplicates_bin.2.fa	FS57_2017_noduplicates_bin.2	/home/ecaffrey/user_data/MiFoDB_2023/input_beta/public_databases_v2/Leech_2021_v2/FS57_2017_noduplicates_bin.2.fa	/home/ecaffrey/user_data/MiFoDB_2023/input_beta/public_databases_v2_renamed/FS57_2017_noduplicates_bin.2.fa	Leech et al. 2020	MAG	NA	beet kvass	vegetable	Ireland	Ireland	prokaryote	37.21	0
FS57_2017_noduplicates_bin.3.fa	FS57_2017_noduplicates_bin.3	/home/ecaffrey/user_data/MiFoDB_2023/input_beta/public_databases_v2/Leech_2021_v2/FS57_2017_noduplicates_bin.3.fa	/home/ecaffrey/user_data/MiFoDB_2023/input_beta/public_databases_v2_renamed/FS57_2017_noduplicates_bin.3.fa	Leech et al. 2020	MAG	NA	beet kvass	vegetable	Ireland	Ireland	prokaryote	13.24	0
FS57_2017_noduplicates_bin.4.fa	FS57_2017_noduplicates_bin.4	/home/ecaffrey/user_data/MiFoDB_2023/input_beta/public_databases_v2/Leech_2021_v2/FS57_2017_noduplicates_bin.4.fa	/home/ecaffrey/user_data/MiFoDB_2023/input_beta/public_databases_v2_renamed/FS57_2017_noduplicates_bin.4.fa	Leech et al. 2020	MAG	NA	beet kvass	vegetable	Ireland	Ireland	prokaryote	4.17	0
FS57_2017_noduplicates_bin.5.fa	FS57_2017_noduplicates_bin.5	/home/ecaffrey/user_data/MiFoDB_2023/input_beta/public_databases_v2/Leech_2021_v2/FS57_2017_noduplicates_bin.5.fa	/home/ecaffrey/user_data/MiFoDB_2023/input_beta/public_databases_v2_renamed/FS57_2017_noduplicates_bin.5.fa	Leech et al. 2020	MAG	NA	beet kvass	vegetable	Ireland	Ireland	prokaryote	92.24	1.01
FS57_2017_noduplicates_bin.6.fa	FS57_2017_noduplicates_bin.6	/home/ecaffrey/user_data/MiFoDB_2023/input_beta/public_databases_v2/Leech_2021_v2/FS57_2017_noduplicates_bin.6.fa	/home/ecaffrey/user_data/MiFoDB_2023/input_beta/public_databases_v2_renamed/FS57_2017_noduplicates_bin.6.fa	Leech et al. 2020	MAG	NA	beet kvass	vegetable	Ireland	Ireland	prokaryote	96.92	4.32
FS57_2017_noduplicates_bin.7.fa	FS57_2017_noduplicates_bin.7	/home/ecaffrey/user_data/MiFoDB_2023/input_beta/public_databases_v2/Leech_2021_v2/FS57_2017_noduplicates_bin.7.fa	/home/ecaffrey/user_data/MiFoDB_2023/input_beta/public_databases_v2_renamed/FS57_2017_noduplicates_bin.7.fa	Leech et al. 2020	MAG	NA	beet kvass	vegetable	Ireland	Ireland	prokaryote	4.17	0
FS57_2017_noduplicates_bin.8.fa	FS57_2017_noduplicates_bin.8	/home/ecaffrey/user_data/MiFoDB_2023/input_beta/public_databases_v2/Leech_2021_v2/FS57_2017_noduplicates_bin.8.fa	/home/ecaffrey/user_data/MiFoDB_2023/input_beta/public_databases_v2_renamed/FS57_2017_noduplicates_bin.8.fa	Leech et al. 2020	MAG	NA	beet kvass	vegetable	Ireland	Ireland	prokaryote	32.76	5.17
FS57_2017_noduplicates_bin.9.fa	FS57_2017_noduplicates_bin.9	/home/ecaffrey/user_data/MiFoDB_2023/input_beta/public_databases_v2/Leech_2021_v2/FS57_2017_noduplicates_bin.9.fa	/home/ecaffrey/user_data/MiFoDB_2023/input_beta/public_databases_v2_renamed/FS57_2017_noduplicates_bin.9.fa	Leech et al. 2020	MAG	NA	beet kvass	vegetable	Ireland	Ireland	prokaryote	98.77	0
FS58_2017_noduplicates_bin.1.fa	FS58_2017_noduplicates_bin.1	/home/ecaffrey/user_data/MiFoDB_2023/input_beta/public_databases_v2/Leech_2021_v2/FS58_2017_noduplicates_bin.1.fa	/home/ecaffrey/user_data/MiFoDB_2023/input_beta/public_databases_v2_renamed/FS58_2017_noduplicates_bin.1.fa	Leech et al. 2020	MAG	NA	coconut kefir	fruit	Ireland	Ireland	prokaryote	40.09	5.1
FS58_2017_noduplicates_bin.10.fa	FS58_2017_noduplicates_bin.10	/home/ecaffrey/user_data/MiFoDB_2023/input_beta/public_databases_v2/Leech_2021_v2/FS58_2017_noduplicates_bin.10.fa	/home/ecaffrey/user_data/MiFoDB_2023/input_beta/public_databases_v2_renamed/FS58_2017_noduplicates_bin.10.fa	Leech et al. 2020	MAG	NA	coconut kefir	fruit	Ireland	Ireland	prokaryote	12.5	0
FS58_2017_noduplicates_bin.11.fa	FS58_2017_noduplicates_bin.11	/home/ecaffrey/user_data/MiFoDB_2023/input_beta/public_databases_v2/Leech_2021_v2/FS58_2017_noduplicates_bin.11.fa	/home/ecaffrey/user_data/MiFoDB_2023/input_beta/public_databases_v2_renamed/FS58_2017_noduplicates_bin.11.fa	Leech et al. 2020	MAG	NA	coconut kefir	fruit	Ireland	Ireland	prokaryote	8.33	0
FS58_2017_noduplicates_bin.12.fa	FS58_2017_noduplicates_bin.12	/home/ecaffrey/user_data/MiFoDB_2023/input_beta/public_databases_v2/Leech_2021_v2/FS58_2017_noduplicates_bin.12.fa	/home/ecaffrey/user_data/MiFoDB_2023/input_beta/public_databases_v2_renamed/FS58_2017_noduplicates_bin.12.fa	Leech et al. 2020	MAG	NA	coconut kefir	fruit	Ireland	Ireland	prokaryote	8.62	0
FS58_2017_noduplicates_bin.13.fa	FS58_2017_noduplicates_bin.13	/home/ecaffrey/user_data/MiFoDB_2023/input_beta/public_databases_v2/Leech_2021_v2/FS58_2017_noduplicates_bin.13.fa	/home/ecaffrey/user_data/MiFoDB_2023/input_beta/public_databases_v2_renamed/FS58_2017_noduplicates_bin.13.fa	Leech et al. 2020	MAG	NA	coconut kefir	fruit	Ireland	Ireland	prokaryote	15.84	0
FS58_2017_noduplicates_bin.14.fa	FS58_2017_noduplicates_bin.14	/home/ecaffrey/user_data/MiFoDB_2023/input_beta/public_databases_v2/Leech_2021_v2/FS58_2017_noduplicates_bin.14.fa	/home/ecaffrey/user_data/MiFoDB_2023/input_beta/public_databases_v2_renamed/FS58_2017_noduplicates_bin.14.fa	Leech et al. 2020	MAG	NA	coconut kefir	fruit	Ireland	Ireland	prokaryote	5.17	0
FS58_2017_noduplicates_bin.15.fa	FS58_2017_noduplicates_bin.15	/home/ecaffrey/user_data/MiFoDB_2023/input_beta/public_databases_v2/Leech_2021_v2/FS58_2017_noduplicates_bin.15.fa	/home/ecaffrey/user_data/MiFoDB_2023/input_beta/public_databases_v2_renamed/FS58_2017_noduplicates_bin.15.fa	Leech et al. 2020	MAG	NA	coconut kefir	fruit	Ireland	Ireland	prokaryote	12.93	0
FS58_2017_noduplicates_bin.16.fa	FS58_2017_noduplicates_bin.16	/home/ecaffrey/user_data/MiFoDB_2023/input_beta/public_databases_v2/Leech_2021_v2/FS58_2017_noduplicates_bin.16.fa	/home/ecaffrey/user_data/MiFoDB_2023/input_beta/public_databases_v2_renamed/FS58_2017_noduplicates_bin.16.fa	Leech et al. 2020	MAG	NA	coconut kefir	fruit	Ireland	Ireland	prokaryote	0	0
FS58_2017_noduplicates_bin.17.fa	FS58_2017_noduplicates_bin.17	/home/ecaffrey/user_data/MiFoDB_2023/input_beta/public_databases_v2/Leech_2021_v2/FS58_2017_noduplicates_bin.17.fa	/home/ecaffrey/user_data/MiFoDB_2023/input_beta/public_databases_v2_renamed/FS58_2017_noduplicates_bin.17.fa	Leech et al. 2020	MAG	NA	coconut kefir	fruit	Ireland	Ireland	prokaryote	8.33	0
FS58_2017_noduplicates_bin.18.fa	FS58_2017_noduplicates_bin.18	/home/ecaffrey/user_data/MiFoDB_2023/input_beta/public_databases_v2/Leech_2021_v2/FS58_2017_noduplicates_bin.18.fa	/home/ecaffrey/user_data/MiFoDB_2023/input_beta/public_databases_v2_renamed/FS58_2017_noduplicates_bin.18.fa	Leech et al. 2020	MAG	NA	coconut kefir	fruit	Ireland	Ireland	prokaryote	26.79	0
FS58_2017_noduplicates_bin.2.fa	FS58_2017_noduplicates_bin.2	/home/ecaffrey/user_data/MiFoDB_2023/input_beta/public_databases_v2/Leech_2021_v2/FS58_2017_noduplicates_bin.2.fa	/home/ecaffrey/user_data/MiFoDB_2023/input_beta/public_databases_v2_renamed/FS58_2017_noduplicates_bin.2.fa	Leech et al. 2020	MAG	NA	coconut kefir	fruit	Ireland	Ireland	prokaryote	29.82	0
FS58_2017_noduplicates_bin.3.fa	FS58_2017_noduplicates_bin.3	/home/ecaffrey/user_data/MiFoDB_2023/input_beta/public_databases_v2/Leech_2021_v2/FS58_2017_noduplicates_bin.3.fa	/home/ecaffrey/user_data/MiFoDB_2023/input_beta/public_databases_v2_renamed/FS58_2017_noduplicates_bin.3.fa	Leech et al. 2020	MAG	NA	coconut kefir	fruit	Ireland	Ireland	prokaryote	0	0
FS58_2017_noduplicates_bin.4.fa	FS58_2017_noduplicates_bin.4	/home/ecaffrey/user_data/MiFoDB_2023/input_beta/public_databases_v2/Leech_2021_v2/FS58_2017_noduplicates_bin.4.fa	/home/ecaffrey/user_data/MiFoDB_2023/input_beta/public_databases_v2_renamed/FS58_2017_noduplicates_bin.4.fa	Leech et al. 2020	MAG	NA	coconut kefir	fruit	Ireland	Ireland	prokaryote	20.46	0
FS58_2017_noduplicates_bin.5.fa	FS58_2017_noduplicates_bin.5	/home/ecaffrey/user_data/MiFoDB_2023/input_beta/public_databases_v2/Leech_2021_v2/FS58_2017_noduplicates_bin.5.fa	/home/ecaffrey/user_data/MiFoDB_2023/input_beta/public_databases_v2_renamed/FS58_2017_noduplicates_bin.5.fa	Leech et al. 2020	MAG	NA	coconut kefir	fruit	Ireland	Ireland	prokaryote	0	0
FS58_2017_noduplicates_bin.6.fa	FS58_2017_noduplicates_bin.6	/home/ecaffrey/user_data/MiFoDB_2023/input_beta/public_databases_v2/Leech_2021_v2/FS58_2017_noduplicates_bin.6.fa	/home/ecaffrey/user_data/MiFoDB_2023/input_beta/public_databases_v2_renamed/FS58_2017_noduplicates_bin.6.fa	Leech et al. 2020	MAG	NA	coconut kefir	fruit	Ireland	Ireland	prokaryote	28.57	0
FS58_2017_noduplicates_bin.7.fa	FS58_2017_noduplicates_bin.7	/home/ecaffrey/user_data/MiFoDB_2023/input_beta/public_databases_v2/Leech_2021_v2/FS58_2017_noduplicates_bin.7.fa	/home/ecaffrey/user_data/MiFoDB_2023/input_beta/public_databases_v2_renamed/FS58_2017_noduplicates_bin.7.fa	Leech et al. 2020	MAG	NA	coconut kefir	fruit	Ireland	Ireland	prokaryote	71.93	0
FS58_2017_noduplicates_bin.8.fa	FS58_2017_noduplicates_bin.8	/home/ecaffrey/user_data/MiFoDB_2023/input_beta/public_databases_v2/Leech_2021_v2/FS58_2017_noduplicates_bin.8.fa	/home/ecaffrey/user_data/MiFoDB_2023/input_beta/public_databases_v2_renamed/FS58_2017_noduplicates_bin.8.fa	Leech et al. 2020	MAG	NA	coconut kefir	fruit	Ireland	Ireland	prokaryote	20.69	0
FS58_2017_noduplicates_bin.9.fa	FS58_2017_noduplicates_bin.9	/home/ecaffrey/user_data/MiFoDB_2023/input_beta/public_databases_v2/Leech_2021_v2/FS58_2017_noduplicates_bin.9.fa	/home/ecaffrey/user_data/MiFoDB_2023/input_beta/public_databases_v2_renamed/FS58_2017_noduplicates_bin.9.fa	Leech et al. 2020	MAG	NA	coconut kefir	fruit	Ireland	Ireland	prokaryote	0	0
FS59_2017_noduplicates_bin.1.fa	FS59_2017_noduplicates_bin.1	/home/ecaffrey/user_data/MiFoDB_2023/input_beta/public_databases_v2/Leech_2021_v2/FS59_2017_noduplicates_bin.1.fa	/home/ecaffrey/user_data/MiFoDB_2023/input_beta/public_databases_v2_renamed/FS59_2017_noduplicates_bin.1.fa	Leech et al. 2020	MAG	NA	carrot sticks	vegetable	Ireland	Ireland	prokaryote	71.29	34.88
FS59_2017_noduplicates_bin.2.fa	FS59_2017_noduplicates_bin.2	/home/ecaffrey/user_data/MiFoDB_2023/input_beta/public_databases_v2/Leech_2021_v2/FS59_2017_noduplicates_bin.2.fa	/home/ecaffrey/user_data/MiFoDB_2023/input_beta/public_databases_v2_renamed/FS59_2017_noduplicates_bin.2.fa	Leech et al. 2020	MAG	NA	carrot sticks	vegetable	Ireland	Ireland	prokaryote	17.24	0
FS59_2017_noduplicates_bin.3.fa	FS59_2017_noduplicates_bin.3	/home/ecaffrey/user_data/MiFoDB_2023/input_beta/public_databases_v2/Leech_2021_v2/FS59_2017_noduplicates_bin.3.fa	/home/ecaffrey/user_data/MiFoDB_2023/input_beta/public_databases_v2_renamed/FS59_2017_noduplicates_bin.3.fa	Leech et al. 2020	MAG	NA	carrot sticks	vegetable	Ireland	Ireland	prokaryote	12.5	4.17
FS59_2017_noduplicates_bin.4.fa	FS59_2017_noduplicates_bin.4	/home/ecaffrey/user_data/MiFoDB_2023/input_beta/public_databases_v2/Leech_2021_v2/FS59_2017_noduplicates_bin.4.fa	/home/ecaffrey/user_data/MiFoDB_2023/input_beta/public_databases_v2_renamed/FS59_2017_noduplicates_bin.4.fa	Leech et al. 2020	MAG	NA	carrot sticks	vegetable	Ireland	Ireland	prokaryote	65.25	0.98
FS59_2017_noduplicates_bin.5.fa	FS59_2017_noduplicates_bin.5	/home/ecaffrey/user_data/MiFoDB_2023/input_beta/public_databases_v2/Leech_2021_v2/FS59_2017_noduplicates_bin.5.fa	/home/ecaffrey/user_data/MiFoDB_2023/input_beta/public_databases_v2_renamed/FS59_2017_noduplicates_bin.5.fa	Leech et al. 2020	MAG	NA	carrot sticks	vegetable	Ireland	Ireland	prokaryote	83.88	2.11
FS59_2017_noduplicates_bin.6.fa	FS59_2017_noduplicates_bin.6	/home/ecaffrey/user_data/MiFoDB_2023/input_beta/public_databases_v2/Leech_2021_v2/FS59_2017_noduplicates_bin.6.fa	/home/ecaffrey/user_data/MiFoDB_2023/input_beta/public_databases_v2_renamed/FS59_2017_noduplicates_bin.6.fa	Leech et al. 2020	MAG	NA	carrot sticks	vegetable	Ireland	Ireland	eukaryote	95.24	0.41
FS59_2017_noduplicates_bin.7.fa	FS59_2017_noduplicates_bin.7	/home/ecaffrey/user_data/MiFoDB_2023/input_beta/public_databases_v2/Leech_2021_v2/FS59_2017_noduplicates_bin.7.fa	/home/ecaffrey/user_data/MiFoDB_2023/input_beta/public_databases_v2_renamed/FS59_2017_noduplicates_bin.7.fa	Leech et al. 2020	MAG	NA	carrot sticks	vegetable	Ireland	Ireland	prokaryote	58.62	24.14
FS59_2017_noduplicates_bin.8.fa	FS59_2017_noduplicates_bin.8	/home/ecaffrey/user_data/MiFoDB_2023/input_beta/public_databases_v2/Leech_2021_v2/FS59_2017_noduplicates_bin.8.fa	/home/ecaffrey/user_data/MiFoDB_2023/input_beta/public_databases_v2_renamed/FS59_2017_noduplicates_bin.8.fa	Leech et al. 2020	MAG	NA	carrot sticks	vegetable	Ireland	Ireland	prokaryote	65.95	0.54
FS60_2017_noduplicates_bin.1.fa	FS60_2017_noduplicates_bin.1	/home/ecaffrey/user_data/MiFoDB_2023/input_beta/public_databases_v2/Leech_2021_v2/FS60_2017_noduplicates_bin.1.fa	/home/ecaffrey/user_data/MiFoDB_2023/input_beta/public_databases_v2_renamed/FS60_2017_noduplicates_bin.1.fa	Leech et al. 2020	MAG	NA	labne	dairy	Ireland	Ireland	prokaryote	4.17	0
FS60_2017_noduplicates_bin.2.fa	FS60_2017_noduplicates_bin.2	/home/ecaffrey/user_data/MiFoDB_2023/input_beta/public_databases_v2/Leech_2021_v2/FS60_2017_noduplicates_bin.2.fa	/home/ecaffrey/user_data/MiFoDB_2023/input_beta/public_databases_v2_renamed/FS60_2017_noduplicates_bin.2.fa	Leech et al. 2020	MAG	NA	labne	dairy	Ireland	Ireland	prokaryote	59.92	0
FS60_2017_noduplicates_bin.3.fa	FS60_2017_noduplicates_bin.3	/home/ecaffrey/user_data/MiFoDB_2023/input_beta/public_databases_v2/Leech_2021_v2/FS60_2017_noduplicates_bin.3.fa	/home/ecaffrey/user_data/MiFoDB_2023/input_beta/public_databases_v2_renamed/FS60_2017_noduplicates_bin.3.fa	Leech et al. 2020	MAG	NA	labne	dairy	Ireland	Ireland	prokaryote	13.79	0
FS60_2017_noduplicates_bin.4.fa	FS60_2017_noduplicates_bin.4	/home/ecaffrey/user_data/MiFoDB_2023/input_beta/public_databases_v2/Leech_2021_v2/FS60_2017_noduplicates_bin.4.fa	/home/ecaffrey/user_data/MiFoDB_2023/input_beta/public_databases_v2_renamed/FS60_2017_noduplicates_bin.4.fa	Leech et al. 2020	MAG	NA	labne	dairy	Ireland	Ireland	prokaryote	95.51	0.15
FS61_2017_noduplicates_bin.1.fa	FS61_2017_noduplicates_bin.1	/home/ecaffrey/user_data/MiFoDB_2023/input_beta/public_databases_v2/Leech_2021_v2/FS61_2017_noduplicates_bin.1.fa	/home/ecaffrey/user_data/MiFoDB_2023/input_beta/public_databases_v2_renamed/FS61_2017_noduplicates_bin.1.fa	Leech et al. 2020	MAG	NA	lemon and ginger fizz	sugar	Ireland	Ireland	prokaryote	34.48	0
FS61_2017_noduplicates_bin.2.fa	FS61_2017_noduplicates_bin.2	/home/ecaffrey/user_data/MiFoDB_2023/input_beta/public_databases_v2/Leech_2021_v2/FS61_2017_noduplicates_bin.2.fa	/home/ecaffrey/user_data/MiFoDB_2023/input_beta/public_databases_v2_renamed/FS61_2017_noduplicates_bin.2.fa	Leech et al. 2020	MAG	NA	lemon and ginger fizz	sugar	Ireland	Ireland	prokaryote	3.59	0.16
FS61_2017_noduplicates_bin.3.fa	FS61_2017_noduplicates_bin.3	/home/ecaffrey/user_data/MiFoDB_2023/input_beta/public_databases_v2/Leech_2021_v2/FS61_2017_noduplicates_bin.3.fa	/home/ecaffrey/user_data/MiFoDB_2023/input_beta/public_databases_v2_renamed/FS61_2017_noduplicates_bin.3.fa	Leech et al. 2020	MAG	NA	lemon and ginger fizz	sugar	Ireland	Ireland	prokaryote	98.94	0.62
FS61_2017_noduplicates_bin.4.fa	FS61_2017_noduplicates_bin.4	/home/ecaffrey/user_data/MiFoDB_2023/input_beta/public_databases_v2/Leech_2021_v2/FS61_2017_noduplicates_bin.4.fa	/home/ecaffrey/user_data/MiFoDB_2023/input_beta/public_databases_v2_renamed/FS61_2017_noduplicates_bin.4.fa	Leech et al. 2020	MAG	NA	lemon and ginger fizz	sugar	Ireland	Ireland	prokaryote	39.28	1.44
FS61_2017_noduplicates_bin.5.fa	FS61_2017_noduplicates_bin.5	/home/ecaffrey/user_data/MiFoDB_2023/input_beta/public_databases_v2/Leech_2021_v2/FS61_2017_noduplicates_bin.5.fa	/home/ecaffrey/user_data/MiFoDB_2023/input_beta/public_databases_v2_renamed/FS61_2017_noduplicates_bin.5.fa	Leech et al. 2020	MAG	NA	lemon and ginger fizz	sugar	Ireland	Ireland	prokaryote	28.47	2.78
FS62_2017_noduplicates_bin.1.fa	FS62_2017_noduplicates_bin.1	/home/ecaffrey/user_data/MiFoDB_2023/input_beta/public_databases_v2/Leech_2021_v2/FS62_2017_noduplicates_bin.1.fa	/home/ecaffrey/user_data/MiFoDB_2023/input_beta/public_databases_v2_renamed/FS62_2017_noduplicates_bin.1.fa	Leech et al. 2020	MAG	NA	scallion kimchi	vegetable	Ireland	Ireland	prokaryote	59.1	0
FS62_2017_noduplicates_bin.2.fa	FS62_2017_noduplicates_bin.2	/home/ecaffrey/user_data/MiFoDB_2023/input_beta/public_databases_v2/Leech_2021_v2/FS62_2017_noduplicates_bin.2.fa	/home/ecaffrey/user_data/MiFoDB_2023/input_beta/public_databases_v2_renamed/FS62_2017_noduplicates_bin.2.fa	Leech et al. 2020	MAG	NA	scallion kimchi	vegetable	Ireland	Ireland	prokaryote	0	0
FS62_2017_noduplicates_bin.3.fa	FS62_2017_noduplicates_bin.3	/home/ecaffrey/user_data/MiFoDB_2023/input_beta/public_databases_v2/Leech_2021_v2/FS62_2017_noduplicates_bin.3.fa	/home/ecaffrey/user_data/MiFoDB_2023/input_beta/public_databases_v2_renamed/FS62_2017_noduplicates_bin.3.fa	Leech et al. 2020	MAG	NA	scallion kimchi	vegetable	Ireland	Ireland	prokaryote	38.91	0.12
GCF_000182745.2_ASM18274v1_genomic.fa	GCF_000182745.2_ASM18274v1_genomic	/home/ecaffrey/user_data/MiFoDB_2023/input_beta/public_databases_v2/NCBI_Landis_2022_v2/GCF_000182745.2_ASM18274v1_genomic.fa	/home/ecaffrey/user_data/MiFoDB_2023/input_beta/public_databases_v2_renamed/GCF_000182745.2_ASM18274v1_genomic.fa	NCBI	RefSeq	GCF_000182745.2	Type strain of Komagataeibacter medellinensis	NA	Japan	Japan	prokaryote	99.5	0
GCF_000817255.2_ASM81725v2_genomic.fa	GCF_000817255.2_ASM81725v2_genomic	/home/ecaffrey/user_data/MiFoDB_2023/input_beta/public_databases_v2/NCBI_Landis_2022_v2/GCF_000817255.2_ASM81725v2_genomic.fa	/home/ecaffrey/user_data/MiFoDB_2023/input_beta/public_databases_v2_renamed/GCF_000817255.2_ASM81725v2_genomic.fa	NCBI	RefSeq	GCF_000817255.2	Kombucha	sugar	Brazil	Brazil	prokaryote	100	2.49
GCF_000832905.1_ASM83290v1_genomic.fa	GCF_000832905.1_ASM83290v1_genomic	/home/ecaffrey/user_data/MiFoDB_2023/input_beta/public_databases_v2/NCBI_Landis_2022_v2/GCF_000832905.1_ASM83290v1_genomic.fa	/home/ecaffrey/user_data/MiFoDB_2023/input_beta/public_databases_v2_renamed/GCF_000832905.1_ASM83290v1_genomic.fa	NCBI	RefSeq	GCF_000832905.1	Type strain of Bacillus coagulans	NA	United States of America	United States of America	prokaryote	100	0
GCF_001458555.1_JGI_assembly_genomic.fa	GCF_001458555.1_JGI_assembly_genomic	/home/ecaffrey/user_data/MiFoDB_2023/input_beta/public_databases_v2/NCBI_Landis_2022_v2/GCF_001458555.1_JGI_assembly_genomic.fa	/home/ecaffrey/user_data/MiFoDB_2023/input_beta/public_databases_v2_renamed/GCF_001458555.1_JGI_assembly_genomic.fa	NCBI	RefSeq	GCF_001458555.1	Hot springs	NA	China	China	prokaryote	68.4	1.91
GCF_001499615.1_Acetobacter_senegalensis_108B_genomic.fa	GCF_001499615.1_Acetobacter_senegalensis_108B_genomic	/home/ecaffrey/user_data/MiFoDB_2023/input_beta/public_databases_v2/NCBI_Landis_2022_v2/GCF_001499615.1_Acetobacter_senegalensis_108B_genomic.fa	/home/ecaffrey/user_data/MiFoDB_2023/input_beta/public_databases_v2_renamed/GCF_001499615.1_Acetobacter_senegalensis_108B_genomic.fa	NCBI	RefSeq	GCF_001499615.1	NA	NA	Belgium	Belgium	prokaryote	100	0
GCF_001580945.1_ASM158094v1_genomic.fa	GCF_001580945.1_ASM158094v1_genomic	/home/ecaffrey/user_data/MiFoDB_2023/input_beta/public_databases_v2/NCBI_Landis_2022_v2/GCF_001580945.1_ASM158094v1_genomic.fa	/home/ecaffrey/user_data/MiFoDB_2023/input_beta/public_databases_v2_renamed/GCF_001580945.1_ASM158094v1_genomic.fa	NCBI	RefSeq	GCF_001580945.1	NA	NA	Belgium	Belgium	prokaryote	100	0
GCF_002009295.1_ASM200929v1_genomic.fa	GCF_002009295.1_ASM200929v1_genomic	/home/ecaffrey/user_data/MiFoDB_2023/input_beta/public_databases_v2/NCBI_Landis_2022_v2/GCF_002009295.1_ASM200929v1_genomic.fa	/home/ecaffrey/user_data/MiFoDB_2023/input_beta/public_databases_v2_renamed/GCF_002009295.1_ASM200929v1_genomic.fa	NCBI	RefSeq	GCF_002009295.1	NA	NA	NA	NA	prokaryote	100	1
GCF_002102175.1_ASM210217v1_genomic.fa	GCF_002102175.1_ASM210217v1_genomic	/home/ecaffrey/user_data/MiFoDB_2023/input_beta/public_databases_v2/NCBI_Landis_2022_v2/GCF_002102175.1_ASM210217v1_genomic.fa	/home/ecaffrey/user_data/MiFoDB_2023/input_beta/public_databases_v2_renamed/GCF_002102175.1_ASM210217v1_genomic.fa	NCBI	RefSeq	GCF_002102175.1	gastric lavage	NA	Italy	Italy	prokaryote	99.28	0.39
GCF_002173515.1_ASM217351v1_genomic.fa	GCF_002173515.1_ASM217351v1_genomic	/home/ecaffrey/user_data/MiFoDB_2023/input_beta/public_databases_v2/NCBI_Landis_2022_v2/GCF_002173515.1_ASM217351v1_genomic.fa	/home/ecaffrey/user_data/MiFoDB_2023/input_beta/public_databases_v2_renamed/GCF_002173515.1_ASM217351v1_genomic.fa	NCBI	RefSeq	GCF_002173515.1	NA	NA	South Korea	South Korea	prokaryote	100	0
GCF_002738225.1_ASM273822v1_genomic.fa	GCF_002738225.1_ASM273822v1_genomic	/home/ecaffrey/user_data/MiFoDB_2023/input_beta/public_databases_v2/NCBI_Landis_2022_v2/GCF_002738225.1_ASM273822v1_genomic.fa	/home/ecaffrey/user_data/MiFoDB_2023/input_beta/public_databases_v2_renamed/GCF_002738225.1_ASM273822v1_genomic.fa	NCBI	RefSeq	GCF_002738225.1	Type strain of Acetobacter pomorum	NA	South Korea	South Korea	prokaryote	100	1.24
GCF_003207895.1_ASM320789v1_genomic.fa	GCF_003207895.1_ASM320789v1_genomic	/home/ecaffrey/user_data/MiFoDB_2023/input_beta/public_databases_v2/NCBI_Landis_2022_v2/GCF_003207895.1_ASM320789v1_genomic.fa	/home/ecaffrey/user_data/MiFoDB_2023/input_beta/public_databases_v2_renamed/GCF_003207895.1_ASM320789v1_genomic.fa	NCBI	RefSeq	GCF_003207895.1	organic apple juice	fruit	Italy	Italy	prokaryote	100	0
GCF_003311635.1_ASM331163v1_genomic.fa	GCF_003311635.1_ASM331163v1_genomic	/home/ecaffrey/user_data/MiFoDB_2023/input_beta/public_databases_v2/NCBI_Landis_2022_v2/GCF_003311635.1_ASM331163v1_genomic.fa	/home/ecaffrey/user_data/MiFoDB_2023/input_beta/public_databases_v2_renamed/GCF_003311635.1_ASM331163v1_genomic.fa	NCBI	RefSeq	GCF_003311635.1	Coconut milk	fruit	China	China	prokaryote	100	0.5
GCF_004006375.1_ASM400637v1_genomic.fa	GCF_004006375.1_ASM400637v1_genomic	/home/ecaffrey/user_data/MiFoDB_2023/input_beta/public_databases_v2/NCBI_Landis_2022_v2/GCF_004006375.1_ASM400637v1_genomic.fa	/home/ecaffrey/user_data/MiFoDB_2023/input_beta/public_databases_v2_renamed/GCF_004006375.1_ASM400637v1_genomic.fa	NCBI	RefSeq	GCF_004006375.1	NA	NA	NA	NA	prokaryote	100	0
GCF_004346035.1_ASM434603v1_genomic.fa	GCF_004346035.1_ASM434603v1_genomic	/home/ecaffrey/user_data/MiFoDB_2023/input_beta/public_databases_v2/NCBI_Landis_2022_v2/GCF_004346035.1_ASM434603v1_genomic.fa	/home/ecaffrey/user_data/MiFoDB_2023/input_beta/public_databases_v2_renamed/GCF_004346035.1_ASM434603v1_genomic.fa	NCBI	RefSeq	GCF_004346035.1	NA	NA	NA	NA	prokaryote	100	0.5
GCF_006538185.1_ASM653818v1_genomic.fa	GCF_006538185.1_ASM653818v1_genomic	/home/ecaffrey/user_data/MiFoDB_2023/input_beta/public_databases_v2/NCBI_Landis_2022_v2/GCF_006538185.1_ASM653818v1_genomic.fa	/home/ecaffrey/user_data/MiFoDB_2023/input_beta/public_databases_v2_renamed/GCF_006538185.1_ASM653818v1_genomic.fa	NCBI	RefSeq	GCF_006538185.1	NA	NA	Japan	Japan	prokaryote	99.5	0
GCF_008330805.1_ASM833080v1_genomic.fa	GCF_008330805.1_ASM833080v1_genomic	/home/ecaffrey/user_data/MiFoDB_2023/input_beta/public_databases_v2/NCBI_Landis_2022_v2/GCF_008330805.1_ASM833080v1_genomic.fa	/home/ecaffrey/user_data/MiFoDB_2023/input_beta/public_databases_v2_renamed/GCF_008330805.1_ASM833080v1_genomic.fa	NCBI	RefSeq	GCF_008330805.1	invasive meningococcal disease	NA	Sweden	Sweden	prokaryote	99.75	0.19
GCF_011516835.1_ASM1151683v1_genomic.fa	GCF_011516835.1_ASM1151683v1_genomic	/home/ecaffrey/user_data/MiFoDB_2023/input_beta/public_databases_v2/NCBI_Landis_2022_v2/GCF_011516835.1_ASM1151683v1_genomic.fa	/home/ecaffrey/user_data/MiFoDB_2023/input_beta/public_databases_v2_renamed/GCF_011516835.1_ASM1151683v1_genomic.fa	NCBI	RefSeq	GCF_011516835.1	Isolated organism	fruit	Belgium	Spain	prokaryote	99.65	0.5
GCF_014843995.1_ASM1484399v1_genomic.fa	GCF_014843995.1_ASM1484399v1_genomic	/home/ecaffrey/user_data/MiFoDB_2023/input_beta/public_databases_v2/NCBI_Landis_2022_v2/GCF_014843995.1_ASM1484399v1_genomic.fa	/home/ecaffrey/user_data/MiFoDB_2023/input_beta/public_databases_v2_renamed/GCF_014843995.1_ASM1484399v1_genomic.fa	NCBI	RefSeq	GCF_014843995.1	Tibicos	sugar	Russia	Russia	prokaryote	100	0.75
GCA_000697035.1_RhiStoB9770-1.0_genomic.fa	GCA_000697035.1_RhiStoB9770-1.0_genomic	/home/ecaffrey/user_data/MiFoDB_2023/input_beta/public_databases_v2/NCBI_eukaryote_v2/GCA_000697035.1_RhiStoB9770-1.0_genomic.fa	/home/ecaffrey/user_data/MiFoDB_2023/input_beta/public_databases_v2_renamed/GCA_000697035.1_RhiStoB9770-1.0_genomic.fa	NCBI	GenBank	GCA_000697035.1	Contaminated product	NA	United States of America	Massachusettes, United States of America	eukaryote	94.78	31.74
GCA_001599735.1_JCM_2334_assembly_v001_genomic.fa	GCA_001599735.1_JCM_2334_assembly_v001_genomic	/home/ecaffrey/user_data/MiFoDB_2023/input_beta/public_databases_v2/NCBI_eukaryote_v2/GCA_001599735.1_JCM_2334_assembly_v001_genomic.fa	/home/ecaffrey/user_data/MiFoDB_2023/input_beta/public_databases_v2_renamed/GCA_001599735.1_JCM_2334_assembly_v001_genomic.fa	NCBI	GenBank	GCA_001599735.1	Type material of Naganishia albida	NA	Japan	Japan	eukaryote	81.8	1
GCA_001600375.1_JCM_5958_assembly_v001_genomic.fa	GCA_001600375.1_JCM_5958_assembly_v001_genomic	/home/ecaffrey/user_data/MiFoDB_2023/input_beta/public_databases_v2/NCBI_eukaryote_v2/GCA_001600375.1_JCM_5958_assembly_v001_genomic.fa	/home/ecaffrey/user_data/MiFoDB_2023/input_beta/public_databases_v2_renamed/GCA_001600375.1_JCM_5958_assembly_v001_genomic.fa	NCBI	GenBank	GCA_001600375.1	Unknown	NA	Japan	Japan	eukaryote	98.55	0.83
GCA_001695595.3_INRA_Pvit_2_genomic.fa	GCA_001695595.3_INRA_Pvit_2_genomic	/home/ecaffrey/user_data/MiFoDB_2023/input_beta/public_databases_v2/NCBI_eukaryote_v2/GCA_001695595.3_INRA_Pvit_2_genomic.fa	/home/ecaffrey/user_data/MiFoDB_2023/input_beta/public_databases_v2_renamed/GCA_001695595.3_INRA_Pvit_2_genomic.fa	NCBI	GenBank	GCA_001695595.3	Wine	fruit	France	Blanquefort, France	eukaryote	100	0
GCA_001747045.1_ASM174704v1_genomic.fa	GCA_001747045.1_ASM174704v1_genomic	/home/ecaffrey/user_data/MiFoDB_2023/input_beta/public_databases_v2/NCBI_eukaryote_v2/GCA_001747045.1_ASM174704v1_genomic.fa	/home/ecaffrey/user_data/MiFoDB_2023/input_beta/public_databases_v2_renamed/GCA_001747045.1_ASM174704v1_genomic.fa	NCBI	GenBank	GCA_001747045.1	Chardonnay must	fruit	Australia	South Australia, Australia	eukaryote	94.41	0
GCA_001754015.1_ASM175401v1_genomic.fa	GCA_001754015.1_ASM175401v1_genomic	/home/ecaffrey/user_data/MiFoDB_2023/input_beta/public_databases_v2/NCBI_eukaryote_v2/GCA_001754015.1_ASM175401v1_genomic.fa	/home/ecaffrey/user_data/MiFoDB_2023/input_beta/public_databases_v2_renamed/GCA_001754015.1_ASM175401v1_genomic.fa	NCBI	GenBank	GCA_001754015.1	Unknown	NA	China	China	eukaryote	98.96	0
GCA_001984395.2_ASM198439v2_genomic.fa	GCA_001984395.2_ASM198439v2_genomic	/home/ecaffrey/user_data/MiFoDB_2023/input_beta/public_databases_v2/NCBI_eukaryote_v2/GCA_001984395.2_ASM198439v2_genomic.fa	/home/ecaffrey/user_data/MiFoDB_2023/input_beta/public_databases_v2_renamed/GCA_001984395.2_ASM198439v2_genomic.fa	NCBI	GenBank	GCA_001984395.2	NA	NA	Ireland	Netherlands	eukaryote	100	95.24
GCA_002196765.1_ASM219676v1_genomic.fa	GCA_002196765.1_ASM219676v1_genomic	/home/ecaffrey/user_data/MiFoDB_2023/input_beta/public_databases_v2/NCBI_eukaryote_v2/GCA_002196765.1_ASM219676v1_genomic.fa	/home/ecaffrey/user_data/MiFoDB_2023/input_beta/public_databases_v2_renamed/GCA_002196765.1_ASM219676v1_genomic.fa	NCBI	GenBank	GCA_002196765.1	nuruk	wheat	South Korea	South Korea	eukaryote	100	98.96
GCA_002976275.1_ASM297627v1_genomic.fa	GCA_002976275.1_ASM297627v1_genomic	/home/ecaffrey/user_data/MiFoDB_2023/input_beta/public_databases_v2/NCBI_eukaryote_v2/GCA_002976275.1_ASM297627v1_genomic.fa	/home/ecaffrey/user_data/MiFoDB_2023/input_beta/public_databases_v2_renamed/GCA_002976275.1_ASM297627v1_genomic.fa	NCBI	GenBank	GCA_002976275.1	Red yeast rice	grains	China	China	eukaryote	100	0
GCA_003243815.1_ASM324381v1_genomic.fa	GCA_003243815.1_ASM324381v1_genomic	/home/ecaffrey/user_data/MiFoDB_2023/input_beta/public_databases_v2/NCBI_eukaryote_v2/GCA_003243815.1_ASM324381v1_genomic.fa	/home/ecaffrey/user_data/MiFoDB_2023/input_beta/public_databases_v2_renamed/GCA_003243815.1_ASM324381v1_genomic.fa	NCBI	GenBank	GCA_003243815.1	Kimchi	vegetable	South Korea	South Korea	eukaryote	99.79	0
GCA_003325435.1_Razy_CA_genomic.fa	GCA_003325435.1_Razy_CA_genomic	/home/ecaffrey/user_data/MiFoDB_2023/input_beta/public_databases_v2/NCBI_eukaryote_v2/GCA_003325435.1_Razy_CA_genomic.fa	/home/ecaffrey/user_data/MiFoDB_2023/input_beta/public_databases_v2_renamed/GCA_003325435.1_Razy_CA_genomic.fa	NCBI	GenBank	GCA_003325435.1	Tempeh	legumes	Indonesia	Bogor, Indonesia	eukaryote	94.35	51.74
GCA_003707275.3_ASM370727v3_genomic.fa	GCA_003707275.3_ASM370727v3_genomic	/home/ecaffrey/user_data/MiFoDB_2023/input_beta/public_databases_v2/NCBI_eukaryote_v2/GCA_003707275.3_ASM370727v3_genomic.fa	/home/ecaffrey/user_data/MiFoDB_2023/input_beta/public_databases_v2_renamed/GCA_003707275.3_ASM370727v3_genomic.fa	NCBI	GenBank	GCA_003707275.3	Type material of Kregervanrija fluxuum	NA	United States of America	Wisconsin, United States of America	eukaryote	100	0.41
GCA_003707595.2_ASM370759v2_genomic.fa	GCA_003707595.2_ASM370759v2_genomic	/home/ecaffrey/user_data/MiFoDB_2023/input_beta/public_databases_v2/NCBI_eukaryote_v2/GCA_003707595.2_ASM370759v2_genomic.fa	/home/ecaffrey/user_data/MiFoDB_2023/input_beta/public_databases_v2_renamed/GCA_003707595.2_ASM370759v2_genomic.fa	NCBI	GenBank	GCA_003707595.2	Type material of Zygosaccharomyces bisporus	NA	United States of America	United States of America	eukaryote	99.79	0
GCA_003708525.2_ASM370852v2_genomic.fa	GCA_003708525.2_ASM370852v2_genomic	/home/ecaffrey/user_data/MiFoDB_2023/input_beta/public_databases_v2/NCBI_eukaryote_v2/GCA_003708525.2_ASM370852v2_genomic.fa	/home/ecaffrey/user_data/MiFoDB_2023/input_beta/public_databases_v2_renamed/GCA_003708525.2_ASM370852v2_genomic.fa	NCBI	GenBank	GCA_003708525.2	Type material of Saccharomyces unisporus	NA	United States of America	Wisconsin, United States of America	eukaryote	99.79	0.41
GCA_003708545.1_ASM370854v1_genomic.fa	GCA_003708545.1_ASM370854v1_genomic	/home/ecaffrey/user_data/MiFoDB_2023/input_beta/public_databases_v2/NCBI_eukaryote_v2/GCA_003708545.1_ASM370854v1_genomic.fa	/home/ecaffrey/user_data/MiFoDB_2023/input_beta/public_databases_v2_renamed/GCA_003708545.1_ASM370854v1_genomic.fa	NCBI	GenBank	GCA_003708545.1	Type material of Saccharomyces turicensis	NA	United States of America	Wisconsin, United States of America	eukaryote	98.55	0.83
GCA_003709245.3_ASM370924v3_genomic.fa	GCA_003709245.3_ASM370924v3_genomic	/home/ecaffrey/user_data/MiFoDB_2023/input_beta/public_databases_v2/NCBI_eukaryote_v2/GCA_003709245.3_ASM370924v3_genomic.fa	/home/ecaffrey/user_data/MiFoDB_2023/input_beta/public_databases_v2_renamed/GCA_003709245.3_ASM370924v3_genomic.fa	NCBI	GenBank	GCA_003709245.3	Type material of Saccharomyces saturnus	NA	United States of America	Wisconsin, United States of America	eukaryote	99.59	0.21
GCA_004919595.1_Kodohm_148_genomic.fa	GCA_004919595.1_Kodohm_148_genomic	/home/ecaffrey/user_data/MiFoDB_2023/input_beta/public_databases_v2/NCBI_eukaryote_v2/GCA_004919595.1_Kodohm_148_genomic.fa	/home/ecaffrey/user_data/MiFoDB_2023/input_beta/public_databases_v2_renamed/GCA_004919595.1_Kodohm_148_genomic.fa	NCBI	GenBank	GCA_004919595.1	Honeybee	sugar	United States of America	Maryland, United States of America	eukaryote	100	0
GCA_005959805.1_ASM595980v1_genomic.fa	GCA_005959805.1_ASM595980v1_genomic	/home/ecaffrey/user_data/MiFoDB_2023/input_beta/public_databases_v2/NCBI_eukaryote_v2/GCA_005959805.1_ASM595980v1_genomic.fa	/home/ecaffrey/user_data/MiFoDB_2023/input_beta/public_databases_v2_renamed/GCA_005959805.1_ASM595980v1_genomic.fa	NCBI	GenBank	GCA_005959805.1	Red Globe	fruit	China	Yangling, China	eukaryote	100	0
GCA_008274985.1_ASM827498v1_genomic.fa	GCA_008274985.1_ASM827498v1_genomic	/home/ecaffrey/user_data/MiFoDB_2023/input_beta/public_databases_v2/NCBI_eukaryote_v2/GCA_008274985.1_ASM827498v1_genomic.fa	/home/ecaffrey/user_data/MiFoDB_2023/input_beta/public_databases_v2_renamed/GCA_008274985.1_ASM827498v1_genomic.fa	NCBI	GenBank	GCA_008274985.1	Meju	legumes	South Korea	Chungbuk, South Korea	eukaryote	100	0
GCA_009932455.1_ASM993245v1_genomic.fa	GCA_009932455.1_ASM993245v1_genomic	/home/ecaffrey/user_data/MiFoDB_2023/input_beta/public_databases_v2/NCBI_eukaryote_v2/GCA_009932455.1_ASM993245v1_genomic.fa	/home/ecaffrey/user_data/MiFoDB_2023/input_beta/public_databases_v2_renamed/GCA_009932455.1_ASM993245v1_genomic.fa	NCBI	GenBank	GCA_009932455.1	Fruit	fruit	United Kingdom	United Kingdom	eukaryote	94	16.36
GCA_011022315.1_ASM1102231v1_genomic.fa	GCA_011022315.1_ASM1102231v1_genomic	/home/ecaffrey/user_data/MiFoDB_2023/input_beta/public_databases_v2/NCBI_eukaryote_v2/GCA_011022315.1_ASM1102231v1_genomic.fa	/home/ecaffrey/user_data/MiFoDB_2023/input_beta/public_databases_v2_renamed/GCA_011022315.1_ASM1102231v1_genomic.fa	NCBI	GenBank	GCA_011022315.1	NA	NA	Netherlands	Netherlands	eukaryote	99.59	92.34
GCA_012295355.1_ASM1229535v1_genomic.fa	GCA_012295355.1_ASM1229535v1_genomic	/home/ecaffrey/user_data/MiFoDB_2023/input_beta/public_databases_v2/NCBI_eukaryote_v2/GCA_012295355.1_ASM1229535v1_genomic.fa	/home/ecaffrey/user_data/MiFoDB_2023/input_beta/public_databases_v2_renamed/GCA_012295355.1_ASM1229535v1_genomic.fa	NCBI	GenBank	GCA_012295355.1	Lemonade	fruit	Denmark	Denmark	eukaryote	100	0
GCA_012922615.1_ASM1292261v1_genomic.fa	GCA_012922615.1_ASM1292261v1_genomic	/home/ecaffrey/user_data/MiFoDB_2023/input_beta/public_databases_v2/NCBI_eukaryote_v2/GCA_012922615.1_ASM1292261v1_genomic.fa	/home/ecaffrey/user_data/MiFoDB_2023/input_beta/public_databases_v2_renamed/GCA_012922615.1_ASM1292261v1_genomic.fa	NCBI	GenBank	GCA_012922615.1	International Space Station	NA	NA	NA	eukaryote	95	0.2
GCA_013365045.1_LMA-244_clib_genomic.fa	GCA_013365045.1_LMA-244_clib_genomic	/home/ecaffrey/user_data/MiFoDB_2023/input_beta/public_databases_v2/NCBI_eukaryote_v2/GCA_013365045.1_LMA-244_clib_genomic.fa	/home/ecaffrey/user_data/MiFoDB_2023/input_beta/public_databases_v2_renamed/GCA_013365045.1_LMA-244_clib_genomic.fa	NCBI	GenBank	GCA_013365045.1	Milk	dairy	Canada	Quebec, Canada	eukaryote	99.38	11.39
GCA_019431265.1_ASM1943126v1_genomic.fa	GCA_019431265.1_ASM1943126v1_genomic	/home/ecaffrey/user_data/MiFoDB_2023/input_beta/public_databases_v2/NCBI_eukaryote_v2/GCA_019431265.1_ASM1943126v1_genomic.fa	/home/ecaffrey/user_data/MiFoDB_2023/input_beta/public_databases_v2_renamed/GCA_019431265.1_ASM1943126v1_genomic.fa	NCBI	GenBank	GCA_019431265.1	NA	NA	United States of America	St. Louis, United States of America	eukaryote	86.54	0.41
GCA_023522825.1_DampeI2T2_genomic.fa	GCA_023522825.1_DampeI2T2_genomic	/home/ecaffrey/user_data/MiFoDB_2023/input_beta/public_databases_v2/NCBI_eukaryote_v2/GCA_023522825.1_DampeI2T2_genomic.fa	/home/ecaffrey/user_data/MiFoDB_2023/input_beta/public_databases_v2_renamed/GCA_023522825.1_DampeI2T2_genomic.fa	NCBI	GenBank	GCA_023522825.1	NA	NA	Vietnam	Bac Giang Province, Viet Nam	eukaryote	100	0.75
GCA_024220505.1_ASM2422050v1_genomic.fa	GCA_024220505.1_ASM2422050v1_genomic	/home/ecaffrey/user_data/MiFoDB_2023/input_beta/public_databases_v2/NCBI_eukaryote_v2/GCA_024220505.1_ASM2422050v1_genomic.fa	/home/ecaffrey/user_data/MiFoDB_2023/input_beta/public_databases_v2_renamed/GCA_024220505.1_ASM2422050v1_genomic.fa	NCBI	GenBank	GCA_024220505.1	Tobacco	NA	China	GuiZhou, China	eukaryote	95.22	36.09
GCA_024748845.1_ASM2474884v1_genomic.fa	GCA_024748845.1_ASM2474884v1_genomic	/home/ecaffrey/user_data/MiFoDB_2023/input_beta/public_databases_v2/NCBI_eukaryote_v2/GCA_024748845.1_ASM2474884v1_genomic.fa	/home/ecaffrey/user_data/MiFoDB_2023/input_beta/public_databases_v2_renamed/GCA_024748845.1_ASM2474884v1_genomic.fa	NCBI	GenBank	GCA_024748845.1	NA	NA	China	Dalian, China	eukaryote	86	2.2
GCA_025999795.1_ASM2599979v1_genomic.fa	GCA_025999795.1_ASM2599979v1_genomic	/home/ecaffrey/user_data/MiFoDB_2023/input_beta/public_databases_v2/NCBI_eukaryote_v2/GCA_025999795.1_ASM2599979v1_genomic.fa	/home/ecaffrey/user_data/MiFoDB_2023/input_beta/public_databases_v2_renamed/GCA_025999795.1_ASM2599979v1_genomic.fa	NCBI	GenBank	GCA_025999795.1	Thai fermented rice	grains	Thailand	Thailand	eukaryote	100	0
GCA_026027325.1_ASM2602732v1_genomic.fa	GCA_026027325.1_ASM2602732v1_genomic	/home/ecaffrey/user_data/MiFoDB_2023/input_beta/public_databases_v2/NCBI_eukaryote_v2/GCA_026027325.1_ASM2602732v1_genomic.fa	/home/ecaffrey/user_data/MiFoDB_2023/input_beta/public_databases_v2_renamed/GCA_026027325.1_ASM2602732v1_genomic.fa	NCBI	GenBank	GCA_026027325.1	Sufu	legumes	China	Chongqing, China	eukaryote	91.74	23.04
GCA_026184415.1_ASM2618441v1_genomic.fa	GCA_026184415.1_ASM2618441v1_genomic	/home/ecaffrey/user_data/MiFoDB_2023/input_beta/public_databases_v2/NCBI_eukaryote_v2/GCA_026184415.1_ASM2618441v1_genomic.fa	/home/ecaffrey/user_data/MiFoDB_2023/input_beta/public_databases_v2_renamed/GCA_026184415.1_ASM2618441v1_genomic.fa	NCBI	GenBank	GCA_026184415.1	NA	NA	China	Yangxin, China	eukaryote	100	0
GCA_028408395.1_UA_PF_9_W20_2021_genomic.fa	GCA_028408395.1_UA_PF_9_W20_2021_genomic	/home/ecaffrey/user_data/MiFoDB_2023/input_beta/public_databases_v2/NCBI_eukaryote_v2/GCA_028408395.1_UA_PF_9_W20_2021_genomic.fa	/home/ecaffrey/user_data/MiFoDB_2023/input_beta/public_databases_v2_renamed/GCA_028408395.1_UA_PF_9_W20_2021_genomic.fa	NCBI	GenBank	GCA_028408395.1	Grape must	fruit	Australia	South Australia, Australia	eukaryote	99.59	0.62
GCA_028505765.1_ASM2850576v1_genomic.fa	GCA_028505765.1_ASM2850576v1_genomic	/home/ecaffrey/user_data/MiFoDB_2023/input_beta/public_databases_v2/NCBI_eukaryote_v2/GCA_028505765.1_ASM2850576v1_genomic.fa	/home/ecaffrey/user_data/MiFoDB_2023/input_beta/public_databases_v2_renamed/GCA_028505765.1_ASM2850576v1_genomic.fa	NCBI	GenBank	GCA_028505765.1	Soil	NA	Kenya	Makueni, Kenya	eukaryote	100	0
GCA_029581925.1_ASM2958192v1_genomic.fa	GCA_029581925.1_ASM2958192v1_genomic	/home/ecaffrey/user_data/MiFoDB_2023/input_beta/public_databases_v2/NCBI_eukaryote_v2/GCA_029581925.1_ASM2958192v1_genomic.fa	/home/ecaffrey/user_data/MiFoDB_2023/input_beta/public_databases_v2_renamed/GCA_029581925.1_ASM2958192v1_genomic.fa	NCBI	GenBank	GCA_029581925.1	NA	NA	NA	NA	eukaryote	83.44	3.11
GCA_030020325.1_ASM3002032v1_genomic.fa	GCA_030020325.1_ASM3002032v1_genomic	/home/ecaffrey/user_data/MiFoDB_2023/input_beta/public_databases_v2/NCBI_eukaryote_v2/GCA_030020325.1_ASM3002032v1_genomic.fa	/home/ecaffrey/user_data/MiFoDB_2023/input_beta/public_databases_v2_renamed/GCA_030020325.1_ASM3002032v1_genomic.fa	NCBI	GenBank	GCA_030020325.1	Grape	fruit	China	Changchun, China	eukaryote	86.09	0.43
GCA_030168465.1_ASM3016846v1_genomic.fa	GCA_030168465.1_ASM3016846v1_genomic	/home/ecaffrey/user_data/MiFoDB_2023/input_beta/public_databases_v2/NCBI_eukaryote_v2/GCA_030168465.1_ASM3016846v1_genomic.fa	/home/ecaffrey/user_data/MiFoDB_2023/input_beta/public_databases_v2_renamed/GCA_030168465.1_ASM3016846v1_genomic.fa	NCBI	GenBank	GCA_030168465.1	Tannat grapes from Uruguayan vineyards	fruit	Uruguay	Uruguay	eukaryote	99.17	0.62
GCA_030567255.1_ASM3056725v1_genomic.fa	GCA_030567255.1_ASM3056725v1_genomic	/home/ecaffrey/user_data/MiFoDB_2023/input_beta/public_databases_v2/NCBI_eukaryote_v2/GCA_030567255.1_ASM3056725v1_genomic.fa	/home/ecaffrey/user_data/MiFoDB_2023/input_beta/public_databases_v2_renamed/GCA_030567255.1_ASM3056725v1_genomic.fa	NCBI	GenBank	GCA_030567255.1	NA	NA	United States of America	Wisconsin, United States of America	eukaryote	62.61	0.43
GCA_030574495.1_ASM3057449v1_genomic.fa	GCA_030574495.1_ASM3057449v1_genomic	/home/ecaffrey/user_data/MiFoDB_2023/input_beta/public_databases_v2/NCBI_eukaryote_v2/GCA_030574495.1_ASM3057449v1_genomic.fa	/home/ecaffrey/user_data/MiFoDB_2023/input_beta/public_databases_v2_renamed/GCA_030574495.1_ASM3057449v1_genomic.fa	NCBI	GenBank	GCA_030574495.1	NA	NA	United States of America	Wisconsin, United States of America	eukaryote	97.68	0.33
GCA_030580515.1_ASM3058051v1_genomic.fa	GCA_030580515.1_ASM3058051v1_genomic	/home/ecaffrey/user_data/MiFoDB_2023/input_beta/public_databases_v2/NCBI_eukaryote_v2/GCA_030580515.1_ASM3058051v1_genomic.fa	/home/ecaffrey/user_data/MiFoDB_2023/input_beta/public_databases_v2_renamed/GCA_030580515.1_ASM3058051v1_genomic.fa	NCBI	GenBank	GCA_030580515.1	NA	NA	United States of America	United States of America	eukaryote	100	0
GCA_030582255.1_ASM3058225v1_genomic.fa	GCA_030582255.1_ASM3058225v1_genomic	/home/ecaffrey/user_data/MiFoDB_2023/input_beta/public_databases_v2/NCBI_eukaryote_v2/GCA_030582255.1_ASM3058225v1_genomic.fa	/home/ecaffrey/user_data/MiFoDB_2023/input_beta/public_databases_v2_renamed/GCA_030582255.1_ASM3058225v1_genomic.fa	NCBI	GenBank	GCA_030582255.1	Type material of Pichia subpelliculosa	NA	United States of America	Wisconsin, United States of America	eukaryote	99.17	0.21
GCA_030674195.1_ASM3067419v1_genomic.fa	GCA_030674195.1_ASM3067419v1_genomic	/home/ecaffrey/user_data/MiFoDB_2023/input_beta/public_databases_v2/NCBI_eukaryote_v2/GCA_030674195.1_ASM3067419v1_genomic.fa	/home/ecaffrey/user_data/MiFoDB_2023/input_beta/public_databases_v2_renamed/GCA_030674195.1_ASM3067419v1_genomic.fa	NCBI	GenBank	GCA_030674195.1	Type material of Saccharomyces stellatus	NA	United States of America	Wisconsin, United States of America	eukaryote	84.78	0
GCA_900106115.1_CBS_141442_assembly_genomic.fa	GCA_900106115.1_CBS_141442_assembly_genomic	/home/ecaffrey/user_data/MiFoDB_2023/input_beta/public_databases_v2/NCBI_eukaryote_v2/GCA_900106115.1_CBS_141442_assembly_genomic.fa	/home/ecaffrey/user_data/MiFoDB_2023/input_beta/public_databases_v2_renamed/GCA_900106115.1_CBS_141442_assembly_genomic.fa	NCBI	GenBank	GCA_900106115.1	NA	NA	Sweden	Sweden	eukaryote	100	0
GCA_900519055.1_YAGA0_genomic.fa	GCA_900519055.1_YAGA0_genomic	/home/ecaffrey/user_data/MiFoDB_2023/input_beta/public_databases_v2/NCBI_eukaryote_v2/GCA_900519055.1_YAGA0_genomic.fa	/home/ecaffrey/user_data/MiFoDB_2023/input_beta/public_databases_v2_renamed/GCA_900519055.1_YAGA0_genomic.fa	NCBI	GenBank	GCA_900519055.1	Type material of Candida galli	NA	NA	NA	eukaryote	99.59	0.21
GCA_903819635.1_AWRI4619_genomic.fa	GCA_903819635.1_AWRI4619_genomic	/home/ecaffrey/user_data/MiFoDB_2023/input_beta/public_databases_v2/NCBI_eukaryote_v2/GCA_903819635.1_AWRI4619_genomic.fa	/home/ecaffrey/user_data/MiFoDB_2023/input_beta/public_databases_v2_renamed/GCA_903819635.1_AWRI4619_genomic.fa	NCBI	GenBank	GCA_903819635.1	Grape juice	fruit	Australia	Australia	eukaryote	100	0
GCA_903819665.1_AWRI4233_genomic.fa	GCA_903819665.1_AWRI4233_genomic	/home/ecaffrey/user_data/MiFoDB_2023/input_beta/public_databases_v2/NCBI_eukaryote_v2/GCA_903819665.1_AWRI4233_genomic.fa	/home/ecaffrey/user_data/MiFoDB_2023/input_beta/public_databases_v2_renamed/GCA_903819665.1_AWRI4233_genomic.fa	NCBI	GenBank	GCA_903819665.1	Grape juice	fruit	Australia	Australia	eukaryote	100	0
GCA_903853725.1_AWRI4620_genomic.fa	GCA_903853725.1_AWRI4620_genomic	/home/ecaffrey/user_data/MiFoDB_2023/input_beta/public_databases_v2/NCBI_eukaryote_v2/GCA_903853725.1_AWRI4620_genomic.fa	/home/ecaffrey/user_data/MiFoDB_2023/input_beta/public_databases_v2_renamed/GCA_903853725.1_AWRI4620_genomic.fa	NCBI	GenBank	GCA_903853725.1	Grape juice	fruit	Australia	Australia	eukaryote	99.25	0
GCA_949129075.1_ZBA_7846_DN_genomic.fa	GCA_949129075.1_ZBA_7846_DN_genomic	/home/ecaffrey/user_data/MiFoDB_2023/input_beta/public_databases_v2/NCBI_eukaryote_v2/GCA_949129075.1_ZBA_7846_DN_genomic.fa	/home/ecaffrey/user_data/MiFoDB_2023/input_beta/public_databases_v2_renamed/GCA_949129075.1_ZBA_7846_DN_genomic.fa	NCBI	GenBank	GCA_949129075.1	Food supply chain	NA	United Kingdom	United Kingdom	eukaryote	100	0.21
GCF_000002545.3_ASM254v2_genomic.fa	GCF_000002545.3_ASM254v2_genomic	/home/ecaffrey/user_data/MiFoDB_2023/input_beta/public_databases_v2/NCBI_eukaryote_v2/GCF_000002545.3_ASM254v2_genomic.fa	/home/ecaffrey/user_data/MiFoDB_2023/input_beta/public_databases_v2_renamed/GCF_000002545.3_ASM254v2_genomic.fa	NCBI	RefSeq	GCF_000002545.3	Type material of Cryptococcus glabratus	NA	NA	NA	eukaryote	100	0
GCF_000002655.1_ASM265v1_genomic.fa	GCF_000002655.1_ASM265v1_genomic	/home/ecaffrey/user_data/MiFoDB_2023/input_beta/public_databases_v2/NCBI_eukaryote_v2/GCF_000002655.1_ASM265v1_genomic.fa	/home/ecaffrey/user_data/MiFoDB_2023/input_beta/public_databases_v2_renamed/GCF_000002655.1_ASM265v1_genomic.fa	NCBI	RefSeq	GCF_000002655.1	NA	NA	Netherlands	NA	eukaryote	100	0
GCF_000002855.3_ASM285v2_genomic.fa	GCF_000002855.3_ASM285v2_genomic	/home/ecaffrey/user_data/MiFoDB_2023/input_beta/public_databases_v2/NCBI_eukaryote_v2/GCF_000002855.3_ASM285v2_genomic.fa	/home/ecaffrey/user_data/MiFoDB_2023/input_beta/public_databases_v2_renamed/GCF_000002855.3_ASM285v2_genomic.fa	NCBI	RefSeq	GCF_000002855.3	NA	NA	Netherlands	NA	eukaryote	100	0
GCF_000006335.3_ASM633v3_genomic.fa	GCF_000006335.3_ASM633v3_genomic	/home/ecaffrey/user_data/MiFoDB_2023/input_beta/public_databases_v2/NCBI_eukaryote_v2/GCF_000006335.3_ASM633v3_genomic.fa	/home/ecaffrey/user_data/MiFoDB_2023/input_beta/public_databases_v2_renamed/GCF_000006335.3_ASM633v3_genomic.fa	NCBI	RefSeq	GCF_000006335.3	NA	NA	United States of America	NA	eukaryote	100	0
GCF_000006445.2_ASM644v2_genomic.fa	GCF_000006445.2_ASM644v2_genomic	/home/ecaffrey/user_data/MiFoDB_2023/input_beta/public_databases_v2/NCBI_eukaryote_v2/GCF_000006445.2_ASM644v2_genomic.fa	/home/ecaffrey/user_data/MiFoDB_2023/input_beta/public_databases_v2_renamed/GCF_000006445.2_ASM644v2_genomic.fa	NCBI	RefSeq	GCF_000006445.2	Type material of Debaryomyces hansenii	NA	NA	NA	eukaryote	100	0
GCF_000026365.1_ASM2636v1_genomic.fa	GCF_000026365.1_ASM2636v1_genomic	/home/ecaffrey/user_data/MiFoDB_2023/input_beta/public_databases_v2/NCBI_eukaryote_v2/GCF_000026365.1_ASM2636v1_genomic.fa	/home/ecaffrey/user_data/MiFoDB_2023/input_beta/public_databases_v2_renamed/GCF_000026365.1_ASM2636v1_genomic.fa	NCBI	RefSeq	GCF_000026365.1	Type material of Zygosaccharomyces rouxii	NA	NA	NA	eukaryote	100	0
GCF_000142805.1_ASM14280v1_genomic.fa	GCF_000142805.1_ASM14280v1_genomic	/home/ecaffrey/user_data/MiFoDB_2023/input_beta/public_databases_v2/NCBI_eukaryote_v2/GCF_000142805.1_ASM14280v1_genomic.fa	/home/ecaffrey/user_data/MiFoDB_2023/input_beta/public_databases_v2_renamed/GCF_000142805.1_ASM14280v1_genomic.fa	NCBI	RefSeq	GCF_000142805.1	Type material of Zygosaccharomyces thermotolerans	NA	NA	NA	eukaryote	100	0
GCF_000143535.2_ASM14353v4_genomic.fa	GCF_000143535.2_ASM14353v4_genomic	/home/ecaffrey/user_data/MiFoDB_2023/input_beta/public_databases_v2/NCBI_eukaryote_v2/GCF_000143535.2_ASM14353v4_genomic.fa	/home/ecaffrey/user_data/MiFoDB_2023/input_beta/public_databases_v2_renamed/GCF_000143535.2_ASM14353v4_genomic.fa	NCBI	RefSeq	GCF_000143535.2	NA	NA	Netherlands	NA	eukaryote	100	0
GCF_000149425.1_ASM14942v1_genomic.fa	GCF_000149425.1_ASM14942v1_genomic	/home/ecaffrey/user_data/MiFoDB_2023/input_beta/public_databases_v2/NCBI_eukaryote_v2/GCF_000149425.1_ASM14942v1_genomic.fa	/home/ecaffrey/user_data/MiFoDB_2023/input_beta/public_databases_v2_renamed/GCF_000149425.1_ASM14942v1_genomic.fa	NCBI	RefSeq	GCF_000149425.1	Type material of Candida guilliermondii	NA	United States of America	NA	eukaryote	100	0
GCF_000149615.1_ASM14961v1_genomic.fa	GCF_000149615.1_ASM14961v1_genomic	/home/ecaffrey/user_data/MiFoDB_2023/input_beta/public_databases_v2/NCBI_eukaryote_v2/GCF_000149615.1_ASM14961v1_genomic.fa	/home/ecaffrey/user_data/MiFoDB_2023/input_beta/public_databases_v2_renamed/GCF_000149615.1_ASM14961v1_genomic.fa	NCBI	RefSeq	GCF_000149615.1	NA	NA	United States of America	NA	eukaryote	98.87	0
GCF_000182765.1_ASM18276v2_genomic.fa	GCF_000182765.1_ASM18276v2_genomic	/home/ecaffrey/user_data/MiFoDB_2023/input_beta/public_databases_v2/NCBI_eukaryote_v2/GCF_000182765.1_ASM18276v2_genomic.fa	/home/ecaffrey/user_data/MiFoDB_2023/input_beta/public_databases_v2_renamed/GCF_000182765.1_ASM18276v2_genomic.fa	NCBI	RefSeq	GCF_000182765.1	NA	NA	United Kingdom	NA	eukaryote	100	0
GCF_000184455.2_ASM18445v3_genomic.fa	GCF_000184455.2_ASM18445v3_genomic	/home/ecaffrey/user_data/MiFoDB_2023/input_beta/public_databases_v2/NCBI_eukaryote_v2/GCF_000184455.2_ASM18445v3_genomic.fa	/home/ecaffrey/user_data/MiFoDB_2023/input_beta/public_databases_v2_renamed/GCF_000184455.2_ASM18445v3_genomic.fa	NCBI	RefSeq	GCF_000184455.2	NA	NA	Japan	NA	eukaryote	100	0
GCF_000769745.1_ASM76974v1_genomic.fa	GCF_000769745.1_ASM76974v1_genomic	/home/ecaffrey/user_data/MiFoDB_2023/input_beta/public_databases_v2/NCBI_eukaryote_v2/GCF_000769745.1_ASM76974v1_genomic.fa	/home/ecaffrey/user_data/MiFoDB_2023/input_beta/public_databases_v2_renamed/GCF_000769745.1_ASM76974v1_genomic.fa	NCBI	RefSeq	GCF_000769745.1	NA	NA	Spain	NA	eukaryote	100	0
GCF_001642055.1_Altal1_genomic.fa	GCF_001642055.1_Altal1_genomic	/home/ecaffrey/user_data/MiFoDB_2023/input_beta/public_databases_v2/NCBI_eukaryote_v2/GCF_001642055.1_Altal1_genomic.fa	/home/ecaffrey/user_data/MiFoDB_2023/input_beta/public_databases_v2_renamed/GCF_001642055.1_Altal1_genomic.fa	NCBI	RefSeq	GCF_001642055.1	NA	NA	United States of America	Minnesota, United States of America	eukaryote	100	0
GCF_001661235.1_Picme2_genomic.fa	GCF_001661235.1_Picme2_genomic	/home/ecaffrey/user_data/MiFoDB_2023/input_beta/public_databases_v2/NCBI_eukaryote_v2/GCF_001661235.1_Picme2_genomic.fa	/home/ecaffrey/user_data/MiFoDB_2023/input_beta/public_databases_v2_renamed/GCF_001661235.1_Picme2_genomic.fa	NCBI	RefSeq	GCF_001661235.1	NA	NA	United States of America	United States of America	eukaryote	100	0
GCF_001661255.1_Wican1_genomic.fa	GCF_001661255.1_Wican1_genomic	/home/ecaffrey/user_data/MiFoDB_2023/input_beta/public_databases_v2/NCBI_eukaryote_v2/GCF_001661255.1_Wican1_genomic.fa	/home/ecaffrey/user_data/MiFoDB_2023/input_beta/public_databases_v2_renamed/GCF_001661255.1_Wican1_genomic.fa	NCBI	RefSeq	GCF_001661255.1	NA	NA	United States of America	United States of America	eukaryote	100	0
GCF_002708625.1_Rhimi1_1_genomic.fa	GCF_002708625.1_Rhimi1_1_genomic	/home/ecaffrey/user_data/MiFoDB_2023/input_beta/public_databases_v2/NCBI_eukaryote_v2/GCF_002708625.1_Rhimi1_1_genomic.fa	/home/ecaffrey/user_data/MiFoDB_2023/input_beta/public_databases_v2_renamed/GCF_002708625.1_Rhimi1_1_genomic.fa	NCBI	RefSeq	GCF_002708625.1	NA	NA	United States of America	United States of America	eukaryote	96.09	14.78
GCF_003054445.1_ASM305444v1_genomic.fa	GCF_003054445.1_ASM305444v1_genomic	/home/ecaffrey/user_data/MiFoDB_2023/input_beta/public_databases_v2/NCBI_eukaryote_v2/GCF_003054445.1_ASM305444v1_genomic.fa	/home/ecaffrey/user_data/MiFoDB_2023/input_beta/public_databases_v2_renamed/GCF_003054445.1_ASM305444v1_genomic.fa	NCBI	RefSeq	GCF_003054445.1	Type material of Candida krusei	NA	Ireland	Dublin, Ireland	eukaryote	100	0
GCF_003184745.1_Aspuva1_genomic.fa	GCF_003184745.1_Aspuva1_genomic	/home/ecaffrey/user_data/MiFoDB_2023/input_beta/public_databases_v2/NCBI_eukaryote_v2/GCF_003184745.1_Aspuva1_genomic.fa	/home/ecaffrey/user_data/MiFoDB_2023/input_beta/public_databases_v2_renamed/GCF_003184745.1_Aspuva1_genomic.fa	NCBI	RefSeq	GCF_003184745.1	NA	NA	Denmark	Denmark	eukaryote	100	0
GCF_010724455.1_ASM1072445v1_genomic.fa	GCF_010724455.1_ASM1072445v1_genomic	/home/ecaffrey/user_data/MiFoDB_2023/input_beta/public_databases_v2/NCBI_eukaryote_v2/GCF_010724455.1_ASM1072445v1_genomic.fa	/home/ecaffrey/user_data/MiFoDB_2023/input_beta/public_databases_v2_renamed/GCF_010724455.1_ASM1072445v1_genomic.fa	NCBI	RefSeq	GCF_010724455.1	Human	NA	Japan	Japan	eukaryote	100	0
GCF_011074885.1_ASM1107488v2_genomic.fa	GCF_011074885.1_ASM1107488v2_genomic	/home/ecaffrey/user_data/MiFoDB_2023/input_beta/public_databases_v2/NCBI_eukaryote_v2/GCF_011074885.1_ASM1107488v2_genomic.fa	/home/ecaffrey/user_data/MiFoDB_2023/input_beta/public_databases_v2_renamed/GCF_011074885.1_ASM1107488v2_genomic.fa	NCBI	RefSeq	GCF_011074885.1	Fruit wine	fruit	Thailand	Thailand	eukaryote	98.76	0.21
GCF_013340325.1_ASM1334032v1_genomic.fa	GCF_013340325.1_ASM1334032v1_genomic	/home/ecaffrey/user_data/MiFoDB_2023/input_beta/public_databases_v2/NCBI_eukaryote_v2/GCF_013340325.1_ASM1334032v1_genomic.fa	/home/ecaffrey/user_data/MiFoDB_2023/input_beta/public_databases_v2_renamed/GCF_013340325.1_ASM1334032v1_genomic.fa	NCBI	RefSeq	GCF_013340325.1	NA	NA	Japan	Aomori, Japan	eukaryote	100	0
GCF_014117465.1_ASM1411746v1_genomic.fa	GCF_014117465.1_ASM1411746v1_genomic	/home/ecaffrey/user_data/MiFoDB_2023/input_beta/public_databases_v2/NCBI_eukaryote_v2/GCF_014117465.1_ASM1411746v1_genomic.fa	/home/ecaffrey/user_data/MiFoDB_2023/input_beta/public_databases_v2_renamed/GCF_014117465.1_ASM1411746v1_genomic.fa	NCBI	RefSeq	GCF_014117465.1	Moldy peanuts	legumes	United States of America	Georgia, United States of America	eukaryote	100	0
GCF_016861625.1_AkawachiiIFO4308_assembly01_genomic.fa	GCF_016861625.1_AkawachiiIFO4308_assembly01_genomic	/home/ecaffrey/user_data/MiFoDB_2023/input_beta/public_databases_v2/NCBI_eukaryote_v2/GCF_016861625.1_AkawachiiIFO4308_assembly01_genomic.fa	/home/ecaffrey/user_data/MiFoDB_2023/input_beta/public_databases_v2_renamed/GCF_016861625.1_AkawachiiIFO4308_assembly01_genomic.fa	NCBI	RefSeq	GCF_016861625.1	White koji	grains	Japan	Japan	eukaryote	100	0
GCF_020623625.1_UHD_SCDLUD_16_genomic.fa	GCF_020623625.1_UHD_SCDLUD_16_genomic	/home/ecaffrey/user_data/MiFoDB_2023/input_beta/public_databases_v2/NCBI_eukaryote_v2/GCF_020623625.1_UHD_SCDLUD_16_genomic.fa	/home/ecaffrey/user_data/MiFoDB_2023/input_beta/public_databases_v2_renamed/GCF_020623625.1_UHD_SCDLUD_16_genomic.fa	NCBI	GenBank	GCF_020623625.1	NA	NA	Germany	Germany	eukaryote	97.31	0.21
GCF_000014505.1_ASM1450v1_genomic.fa	GCF_000014505.1_ASM1450v1_genomic	/home/ecaffrey/user_data/MiFoDB_2023/input_beta/public_databases_v2/NCBI_Zheng_2020_v2/GCF_000014505.1_ASM1450v1_genomic.fa	/home/ecaffrey/user_data/MiFoDB_2023/input_beta/public_databases_v2_renamed/GCF_000014505.1_ASM1450v1_genomic.fa	NCBI	RefSeq	GCF_000014505.1	Not reported	NA	NA	NA	prokaryote	99.38	0
GCF_000092505.1_ASM9250v1_genomic.fa	GCF_000092505.1_ASM9250v1_genomic	/home/ecaffrey/user_data/MiFoDB_2023/input_beta/public_databases_v2/NCBI_Zheng_2020_v2/GCF_000092505.1_ASM9250v1_genomic.fa	/home/ecaffrey/user_data/MiFoDB_2023/input_beta/public_databases_v2_renamed/GCF_000092505.1_ASM9250v1_genomic.fa	NCBI	RefSeq	GCF_000092505.1	Type material of Leuconostoc kimchii	NA	NA	NA	prokaryote	100	0
GCF_000155515.2_ASM15551v2_genomic.fa	GCF_000155515.2_ASM15551v2_genomic	/home/ecaffrey/user_data/MiFoDB_2023/input_beta/public_databases_v2/NCBI_Zheng_2020_v2/GCF_000155515.2_ASM15551v2_genomic.fa	/home/ecaffrey/user_data/MiFoDB_2023/input_beta/public_databases_v2_renamed/GCF_000155515.2_ASM15551v2_genomic.fa	NCBI	RefSeq	GCF_000155515.2	Pasteurized milk	dairy	NA	NA	prokaryote	99.46	0
GCF_000161935.1_ASM16193v1_genomic.fa	GCF_000161935.1_ASM16193v1_genomic	/home/ecaffrey/user_data/MiFoDB_2023/input_beta/public_databases_v2/NCBI_Zheng_2020_v2/GCF_000161935.1_ASM16193v1_genomic.fa	/home/ecaffrey/user_data/MiFoDB_2023/input_beta/public_databases_v2_renamed/GCF_000161935.1_ASM16193v1_genomic.fa	NCBI	RefSeq	GCF_000161935.1	NA	NA	NA	NA	prokaryote	100	0
GCF_000194115.1_ASM19411v1_genomic.fa	GCF_000194115.1_ASM19411v1_genomic	/home/ecaffrey/user_data/MiFoDB_2023/input_beta/public_databases_v2/NCBI_Zheng_2020_v2/GCF_000194115.1_ASM19411v1_genomic.fa	/home/ecaffrey/user_data/MiFoDB_2023/input_beta/public_databases_v2_renamed/GCF_000194115.1_ASM19411v1_genomic.fa	NCBI	RefSeq	GCF_000194115.1	Pig intestine	NA	NA	NA	prokaryote	98.94	0
GCF_000196555.1_ASM19655v1_genomic.fa	GCF_000196555.1_ASM19655v1_genomic	/home/ecaffrey/user_data/MiFoDB_2023/input_beta/public_databases_v2/NCBI_Zheng_2020_v2/GCF_000196555.1_ASM19655v1_genomic.fa	/home/ecaffrey/user_data/MiFoDB_2023/input_beta/public_databases_v2_renamed/GCF_000196555.1_ASM19655v1_genomic.fa	NCBI	RefSeq	GCF_000196555.1	Type material of Bifidobacterium longum subsp. longum	NA	NA	NA	prokaryote	100	0
GCF_000196855.1_ASM19685v1_genomic.fa	GCF_000196855.1_ASM19685v1_genomic	/home/ecaffrey/user_data/MiFoDB_2023/input_beta/public_databases_v2/NCBI_Zheng_2020_v2/GCF_000196855.1_ASM19685v1_genomic.fa	/home/ecaffrey/user_data/MiFoDB_2023/input_beta/public_databases_v2_renamed/GCF_000196855.1_ASM19685v1_genomic.fa	NCBI	RefSeq	GCF_000196855.1	Not reported	NA	NA	NA	prokaryote	99.44	0
GCF_000219805.1_ASM21980v1_genomic.fa	GCF_000219805.1_ASM21980v1_genomic	/home/ecaffrey/user_data/MiFoDB_2023/input_beta/public_databases_v2/NCBI_Zheng_2020_v2/GCF_000219805.1_ASM21980v1_genomic.fa	/home/ecaffrey/user_data/MiFoDB_2023/input_beta/public_databases_v2_renamed/GCF_000219805.1_ASM21980v1_genomic.fa	NCBI	RefSeq	GCF_000219805.1	Kimchi	vegetable	NA	NA	prokaryote	96.99	0
GCF_000224965.2_ASM22496v2_genomic.fa	GCF_000224965.2_ASM22496v2_genomic	/home/ecaffrey/user_data/MiFoDB_2023/input_beta/public_databases_v2/NCBI_Zheng_2020_v2/GCF_000224965.2_ASM22496v2_genomic.fa	/home/ecaffrey/user_data/MiFoDB_2023/input_beta/public_databases_v2_renamed/GCF_000224965.2_ASM22496v2_genomic.fa	NCBI	RefSeq	GCF_000224965.2	N/A	NA	NA	NA	prokaryote	100	0
GCF_000241055.1_ASM24105v1_genomic.fa	GCF_000241055.1_ASM24105v1_genomic	/home/ecaffrey/user_data/MiFoDB_2023/input_beta/public_databases_v2/NCBI_Zheng_2020_v2/GCF_000241055.1_ASM24105v1_genomic.fa	/home/ecaffrey/user_data/MiFoDB_2023/input_beta/public_databases_v2_renamed/GCF_000241055.1_ASM24105v1_genomic.fa	NCBI	RefSeq	GCF_000241055.1	Type material of Oenococcus kitaharae	NA	NA	NA	prokaryote	97.59	0.53
GCF_000298875.1_ASM29887v1_genomic.fa	GCF_000298875.1_ASM29887v1_genomic	/home/ecaffrey/user_data/MiFoDB_2023/input_beta/public_databases_v2/NCBI_Zheng_2020_v2/GCF_000298875.1_ASM29887v1_genomic.fa	/home/ecaffrey/user_data/MiFoDB_2023/input_beta/public_databases_v2_renamed/GCF_000298875.1_ASM29887v1_genomic.fa	NCBI	RefSeq	GCF_000298875.1	Kimchi	vegetable	NA	NA	prokaryote	99.44	0.19
GCF_000312405.1_ASM31240v1_genomic.fa	GCF_000312405.1_ASM31240v1_genomic	/home/ecaffrey/user_data/MiFoDB_2023/input_beta/public_databases_v2/NCBI_Zheng_2020_v2/GCF_000312405.1_ASM31240v1_genomic.fa	/home/ecaffrey/user_data/MiFoDB_2023/input_beta/public_databases_v2_renamed/GCF_000312405.1_ASM31240v1_genomic.fa	NCBI	RefSeq	GCF_000312405.1	Pigeon, crop	NA	NA	NA	prokaryote	99.18	0.55
GCF_000317165.1_O1P2RL8_genomic.fa	GCF_000317165.1_O1P2RL8_genomic	/home/ecaffrey/user_data/MiFoDB_2023/input_beta/public_databases_v2/NCBI_Zheng_2020_v2/GCF_000317165.1_O1P2RL8_genomic.fa	/home/ecaffrey/user_data/MiFoDB_2023/input_beta/public_databases_v2_renamed/GCF_000317165.1_O1P2RL8_genomic.fa	NCBI	RefSeq	GCF_000317165.1	Pig faeces	NA	NA	NA	prokaryote	99.48	0.52
GCF_000389675.2_ASM38967v2_genomic.fa	GCF_000389675.2_ASM38967v2_genomic	/home/ecaffrey/user_data/MiFoDB_2023/input_beta/public_databases_v2/NCBI_Zheng_2020_v2/GCF_000389675.2_ASM38967v2_genomic.fa	/home/ecaffrey/user_data/MiFoDB_2023/input_beta/public_databases_v2_renamed/GCF_000389675.2_ASM38967v2_genomic.fa	NCBI	RefSeq	GCF_000389675.2	Human	NA	NA	NA	prokaryote	98.94	0
GCF_000420365.1_ASM42036v1_genomic.fa	GCF_000420365.1_ASM42036v1_genomic	/home/ecaffrey/user_data/MiFoDB_2023/input_beta/public_databases_v2/NCBI_Zheng_2020_v2/GCF_000420365.1_ASM42036v1_genomic.fa	/home/ecaffrey/user_data/MiFoDB_2023/input_beta/public_databases_v2_renamed/GCF_000420365.1_ASM42036v1_genomic.fa	NCBI	RefSeq	GCF_000420365.1	Sausage	meat	NA	NA	prokaryote	99.39	0
GCF_000423245.1_ASM42324v1_genomic.fa	GCF_000423245.1_ASM42324v1_genomic	/home/ecaffrey/user_data/MiFoDB_2023/input_beta/public_databases_v2/NCBI_Zheng_2020_v2/GCF_000423245.1_ASM42324v1_genomic.fa	/home/ecaffrey/user_data/MiFoDB_2023/input_beta/public_databases_v2_renamed/GCF_000423245.1_ASM42324v1_genomic.fa	NCBI	RefSeq	GCF_000423245.1	Lungs of a beaked whale	NA	NA	NA	prokaryote	97.91	0
GCF_000425905.1_ASM42590v1_genomic.fa	GCF_000425905.1_ASM42590v1_genomic	/home/ecaffrey/user_data/MiFoDB_2023/input_beta/public_databases_v2/NCBI_Zheng_2020_v2/GCF_000425905.1_ASM42590v1_genomic.fa	/home/ecaffrey/user_data/MiFoDB_2023/input_beta/public_databases_v2_renamed/GCF_000425905.1_ASM42590v1_genomic.fa	NCBI	RefSeq	GCF_000425905.1	Lung of parrott	NA	NA	NA	prokaryote	97.11	0
GCF_000469325.1_ASM46932v1_genomic.fa	GCF_000469325.1_ASM46932v1_genomic	/home/ecaffrey/user_data/MiFoDB_2023/input_beta/public_databases_v2/NCBI_Zheng_2020_v2/GCF_000469325.1_ASM46932v1_genomic.fa	/home/ecaffrey/user_data/MiFoDB_2023/input_beta/public_databases_v2_renamed/GCF_000469325.1_ASM46932v1_genomic.fa	NCBI	RefSeq	GCF_000469325.1	Fermented dairy beverage	dairy	NA	NA	prokaryote	99.48	1.05
GCF_000498955.2_NMG01_genomic.fa	GCF_000498955.2_NMG01_genomic	/home/ecaffrey/user_data/MiFoDB_2023/input_beta/public_databases_v2/NCBI_Zheng_2020_v2/GCF_000498955.2_NMG01_genomic.fa	/home/ecaffrey/user_data/MiFoDB_2023/input_beta/public_databases_v2_renamed/GCF_000498955.2_NMG01_genomic.fa	NCBI	RefSeq	GCF_000498955.2	Cocoa bean heap fermentation	seed	Ghana	Ghana	prokaryote	99.07	1.39
GCF_000504525.1_Lactobacillus_equi_DPC_6820_genomic.fa	GCF_000504525.1_Lactobacillus_equi_DPC_6820_genomic	/home/ecaffrey/user_data/MiFoDB_2023/input_beta/public_databases_v2/NCBI_Zheng_2020_v2/GCF_000504525.1_Lactobacillus_equi_DPC_6820_genomic.fa	/home/ecaffrey/user_data/MiFoDB_2023/input_beta/public_databases_v2_renamed/GCF_000504525.1_Lactobacillus_equi_DPC_6820_genomic.fa	NCBI	RefSeq	GCF_000504525.1	Faeces of horses	NA	NA	NA	prokaryote	99.21	2.27
GCF_000691805.2_ASM69180v2_genomic.fa	GCF_000691805.2_ASM69180v2_genomic	/home/ecaffrey/user_data/MiFoDB_2023/input_beta/public_databases_v2/NCBI_Zheng_2020_v2/GCF_000691805.2_ASM69180v2_genomic.fa	/home/ecaffrey/user_data/MiFoDB_2023/input_beta/public_databases_v2_renamed/GCF_000691805.2_ASM69180v2_genomic.fa	NCBI	RefSeq	GCF_000691805.2	Paddy field	NA	NA	NA	prokaryote	99.39	0
GCF_000740055.1_ASM74005v1_genomic.fa	GCF_000740055.1_ASM74005v1_genomic	/home/ecaffrey/user_data/MiFoDB_2023/input_beta/public_databases_v2/NCBI_Zheng_2020_v2/GCF_000740055.1_ASM74005v1_genomic.fa	/home/ecaffrey/user_data/MiFoDB_2023/input_beta/public_databases_v2_renamed/GCF_000740055.1_ASM74005v1_genomic.fa	NCBI	RefSeq	GCF_000740055.1	Fermented rice grain	grains	NA	NA	prokaryote	98.7	0
GCF_000785105.2_ASM78510v2_genomic.fa	GCF_000785105.2_ASM78510v2_genomic	/home/ecaffrey/user_data/MiFoDB_2023/input_beta/public_databases_v2/NCBI_Zheng_2020_v2/GCF_000785105.2_ASM78510v2_genomic.fa	/home/ecaffrey/user_data/MiFoDB_2023/input_beta/public_databases_v2_renamed/GCF_000785105.2_ASM78510v2_genomic.fa	NCBI	RefSeq	GCF_000785105.2	Stinky tofu brine	legumes	NA	NA	prokaryote	99.38	0.62
GCF_000814735.1_ASM81473v1_genomic.fa	GCF_000814735.1_ASM81473v1_genomic	/home/ecaffrey/user_data/MiFoDB_2023/input_beta/public_databases_v2/NCBI_Zheng_2020_v2/GCF_000814735.1_ASM81473v1_genomic.fa	/home/ecaffrey/user_data/MiFoDB_2023/input_beta/public_databases_v2_renamed/GCF_000814735.1_ASM81473v1_genomic.fa	NCBI	RefSeq	GCF_000814735.1	Drosophila gut	NA	NA	NA	prokaryote	99.37	0.16
GCF_000829055.1_ASM82905v1_genomic.fa	GCF_000829055.1_ASM82905v1_genomic	/home/ecaffrey/user_data/MiFoDB_2023/input_beta/public_databases_v2/NCBI_Zheng_2020_v2/GCF_000829055.1_ASM82905v1_genomic.fa	/home/ecaffrey/user_data/MiFoDB_2023/input_beta/public_databases_v2_renamed/GCF_000829055.1_ASM82905v1_genomic.fa	NCBI	RefSeq	GCF_000829055.1	Not reported	NA	NA	NA	prokaryote	97.74	0.36
GCF_000829395.1_ASM82939v1_genomic.fa	GCF_000829395.1_ASM82939v1_genomic	/home/ecaffrey/user_data/MiFoDB_2023/input_beta/public_databases_v2/NCBI_Zheng_2020_v2/GCF_000829395.1_ASM82939v1_genomic.fa	/home/ecaffrey/user_data/MiFoDB_2023/input_beta/public_databases_v2_renamed/GCF_000829395.1_ASM82939v1_genomic.fa	NCBI	RefSeq	GCF_000829395.1	Type material of Lactobacillus hokkaidonensis	NA	NA	NA	prokaryote	99.46	0.82
GCF_000831645.3_ASM83164v3_genomic.fa	GCF_000831645.3_ASM83164v3_genomic	/home/ecaffrey/user_data/MiFoDB_2023/input_beta/public_databases_v2/NCBI_Zheng_2020_v2/GCF_000831645.3_ASM83164v3_genomic.fa	/home/ecaffrey/user_data/MiFoDB_2023/input_beta/public_databases_v2_renamed/GCF_000831645.3_ASM83164v3_genomic.fa	NCBI	RefSeq	GCF_000831645.3	Chinese pickle	vegetable	China	China	prokaryote	99.48	1.05
GCF_000876205.1_ASM87620v1_genomic.fa	GCF_000876205.1_ASM87620v1_genomic	/home/ecaffrey/user_data/MiFoDB_2023/input_beta/public_databases_v2/NCBI_Zheng_2020_v2/GCF_000876205.1_ASM87620v1_genomic.fa	/home/ecaffrey/user_data/MiFoDB_2023/input_beta/public_databases_v2_renamed/GCF_000876205.1_ASM87620v1_genomic.fa	NCBI	RefSeq	GCF_000876205.1	Aged Cheddar cheese	dairy	NA	NA	prokaryote	99.46	0.82
GCF_000965255.1_ASM96525v1_genomic.fa	GCF_000965255.1_ASM96525v1_genomic	/home/ecaffrey/user_data/MiFoDB_2023/input_beta/public_databases_v2/NCBI_Zheng_2020_v2/GCF_000965255.1_ASM96525v1_genomic.fa	/home/ecaffrey/user_data/MiFoDB_2023/input_beta/public_databases_v2_renamed/GCF_000965255.1_ASM96525v1_genomic.fa	NCBI	RefSeq	GCF_000965255.1	Rice sourdough	grains	NA	NA	prokaryote	99.04	0.62
GCF_000967245.1_ASM96724v1_genomic.fa	GCF_000967245.1_ASM96724v1_genomic	/home/ecaffrey/user_data/MiFoDB_2023/input_beta/public_databases_v2/NCBI_Zheng_2020_v2/GCF_000967245.1_ASM96724v1_genomic.fa	/home/ecaffrey/user_data/MiFoDB_2023/input_beta/public_databases_v2_renamed/GCF_000967245.1_ASM96724v1_genomic.fa	NCBI	RefSeq	GCF_000967245.1	Honey stomach of the honeybee Apis mellifera	NA	NA	NA	prokaryote	98.78	0.26
GCF_000970755.1_ASM97075v1_genomic.fa	GCF_000970755.1_ASM97075v1_genomic	/home/ecaffrey/user_data/MiFoDB_2023/input_beta/public_databases_v2/NCBI_Zheng_2020_v2/GCF_000970755.1_ASM97075v1_genomic.fa	/home/ecaffrey/user_data/MiFoDB_2023/input_beta/public_databases_v2_renamed/GCF_000970755.1_ASM97075v1_genomic.fa	NCBI	RefSeq	GCF_000970755.1	Honey stomach of the honeybee Apis mellifera	NA	NA	NA	prokaryote	97.4	1.27
GCF_000970775.1_ASM97077v1_genomic.fa	GCF_000970775.1_ASM97077v1_genomic	/home/ecaffrey/user_data/MiFoDB_2023/input_beta/public_databases_v2/NCBI_Zheng_2020_v2/GCF_000970775.1_ASM97077v1_genomic.fa	/home/ecaffrey/user_data/MiFoDB_2023/input_beta/public_databases_v2_renamed/GCF_000970775.1_ASM97077v1_genomic.fa	NCBI	RefSeq	GCF_000970775.1	Honey stomach of the honeybee Apis mellifera	NA	NA	NA	prokaryote	97.4	1.95
GCF_000970795.1_ASM97079v1_genomic.fa	GCF_000970795.1_ASM97079v1_genomic	/home/ecaffrey/user_data/MiFoDB_2023/input_beta/public_databases_v2/NCBI_Zheng_2020_v2/GCF_000970795.1_ASM97079v1_genomic.fa	/home/ecaffrey/user_data/MiFoDB_2023/input_beta/public_databases_v2_renamed/GCF_000970795.1_ASM97079v1_genomic.fa	NCBI	RefSeq	GCF_000970795.1	Honey stomach of the honeybee Apis mellifera	NA	NA	NA	prokaryote	98.95	0
GCF_001039045.1_ASM103904v1_genomic.fa	GCF_001039045.1_ASM103904v1_genomic	/home/ecaffrey/user_data/MiFoDB_2023/input_beta/public_databases_v2/NCBI_Zheng_2020_v2/GCF_001039045.1_ASM103904v1_genomic.fa	/home/ecaffrey/user_data/MiFoDB_2023/input_beta/public_databases_v2_renamed/GCF_001039045.1_ASM103904v1_genomic.fa	NCBI	RefSeq	GCF_001039045.1	Fermented radish	vegetable	NA	NA	prokaryote	99.02	3.09
GCF_001047075.2_ASM104707v2_genomic.fa	GCF_001047075.2_ASM104707v2_genomic	/home/ecaffrey/user_data/MiFoDB_2023/input_beta/public_databases_v2/NCBI_Zheng_2020_v2/GCF_001047075.2_ASM104707v2_genomic.fa	/home/ecaffrey/user_data/MiFoDB_2023/input_beta/public_databases_v2_renamed/GCF_001047075.2_ASM104707v2_genomic.fa	NCBI	RefSeq	GCF_001047075.2	Fig	fruit	NA	NA	prokaryote	95.03	0.52
GCF_001047115.2_ASM104711v2_genomic.fa	GCF_001047115.2_ASM104711v2_genomic	/home/ecaffrey/user_data/MiFoDB_2023/input_beta/public_databases_v2/NCBI_Zheng_2020_v2/GCF_001047115.2_ASM104711v2_genomic.fa	/home/ecaffrey/user_data/MiFoDB_2023/input_beta/public_databases_v2_renamed/GCF_001047115.2_ASM104711v2_genomic.fa	NCBI	RefSeq	GCF_001047115.2	Fig	fruit	NA	NA	prokaryote	97.95	0.52
GCF_001050475.1_ASM105047v1_genomic.fa	GCF_001050475.1_ASM105047v1_genomic	/home/ecaffrey/user_data/MiFoDB_2023/input_beta/public_databases_v2/NCBI_Zheng_2020_v2/GCF_001050475.1_ASM105047v1_genomic.fa	/home/ecaffrey/user_data/MiFoDB_2023/input_beta/public_databases_v2_renamed/GCF_001050475.1_ASM105047v1_genomic.fa	NCBI	RefSeq	GCF_001050475.1	Kimchi	vegetable	NA	NA	prokaryote	99.48	0
GCF_001281175.1_ASM128117v1_genomic.fa	GCF_001281175.1_ASM128117v1_genomic	/home/ecaffrey/user_data/MiFoDB_2023/input_beta/public_databases_v2/NCBI_Zheng_2020_v2/GCF_001281175.1_ASM128117v1_genomic.fa	/home/ecaffrey/user_data/MiFoDB_2023/input_beta/public_databases_v2_renamed/GCF_001281175.1_ASM128117v1_genomic.fa	NCBI	RefSeq	GCF_001281175.1	Honey stomach of the honeybee Apis mellifera	NA	NA	NA	prokaryote	97.39	0.94
GCF_001281425.1_ASM128142v1_genomic.fa	GCF_001281425.1_ASM128142v1_genomic	/home/ecaffrey/user_data/MiFoDB_2023/input_beta/public_databases_v2/NCBI_Zheng_2020_v2/GCF_001281425.1_ASM128142v1_genomic.fa	/home/ecaffrey/user_data/MiFoDB_2023/input_beta/public_databases_v2_renamed/GCF_001281425.1_ASM128142v1_genomic.fa	NCBI	RefSeq	GCF_001281425.1	Infant feces	NA	NA	NA	prokaryote	100	0.23
GCF_001293735.1_LgorillaeKZ01T_1.0_genomic.fa	GCF_001293735.1_LgorillaeKZ01T_1.0_genomic	/home/ecaffrey/user_data/MiFoDB_2023/input_beta/public_databases_v2/NCBI_Zheng_2020_v2/GCF_001293735.1_LgorillaeKZ01T_1.0_genomic.fa	/home/ecaffrey/user_data/MiFoDB_2023/input_beta/public_databases_v2_renamed/GCF_001293735.1_LgorillaeKZ01T_1.0_genomic.fa	NCBI	RefSeq	GCF_001293735.1	Gorilla feces	NA	NA	NA	prokaryote	99.18	0.55
GCF_001433825.1_ASM143382v1_genomic.fa	GCF_001433825.1_ASM143382v1_genomic	/home/ecaffrey/user_data/MiFoDB_2023/input_beta/public_databases_v2/NCBI_Zheng_2020_v2/GCF_001433825.1_ASM143382v1_genomic.fa	/home/ecaffrey/user_data/MiFoDB_2023/input_beta/public_databases_v2_renamed/GCF_001433825.1_ASM143382v1_genomic.fa	NCBI	RefSeq	GCF_001433825.1	Commercial grape wine undergoing a sluggish/stuck alcoholic fermentation	fruit	NA	NA	prokaryote	98.07	1.25
GCF_001433915.1_ASM143391v1_genomic.fa	GCF_001433915.1_ASM143391v1_genomic	/home/ecaffrey/user_data/MiFoDB_2023/input_beta/public_databases_v2/NCBI_Zheng_2020_v2/GCF_001433915.1_ASM143391v1_genomic.fa	/home/ecaffrey/user_data/MiFoDB_2023/input_beta/public_databases_v2_renamed/GCF_001433915.1_ASM143391v1_genomic.fa	NCBI	RefSeq	GCF_001433915.1	Chicken crop	NA	NA	NA	prokaryote	98.38	0
GCF_001433975.1_ASM143397v1_genomic.fa	GCF_001433975.1_ASM143397v1_genomic	/home/ecaffrey/user_data/MiFoDB_2023/input_beta/public_databases_v2/NCBI_Zheng_2020_v2/GCF_001433975.1_ASM143397v1_genomic.fa	/home/ecaffrey/user_data/MiFoDB_2023/input_beta/public_databases_v2_renamed/GCF_001433975.1_ASM143397v1_genomic.fa	NCBI	RefSeq	GCF_001433975.1	Human blood	NA	NA	NA	prokaryote	99.22	0
GCF_001433985.1_ASM143398v1_genomic.fa	GCF_001433985.1_ASM143398v1_genomic	/home/ecaffrey/user_data/MiFoDB_2023/input_beta/public_databases_v2/NCBI_Zheng_2020_v2/GCF_001433985.1_ASM143398v1_genomic.fa	/home/ecaffrey/user_data/MiFoDB_2023/input_beta/public_databases_v2_renamed/GCF_001433985.1_ASM143398v1_genomic.fa	NCBI	RefSeq	GCF_001433985.1	Cattle waste-corn fermentation	grains	NA	NA	prokaryote	98.94	0
GCF_001433995.1_ASM143399v1_genomic.fa	GCF_001433995.1_ASM143399v1_genomic	/home/ecaffrey/user_data/MiFoDB_2023/input_beta/public_databases_v2/NCBI_Zheng_2020_v2/GCF_001433995.1_ASM143399v1_genomic.fa	/home/ecaffrey/user_data/MiFoDB_2023/input_beta/public_databases_v2_renamed/GCF_001433995.1_ASM143399v1_genomic.fa	NCBI	RefSeq	GCF_001433995.1	Kimchi	vegetable	NA	NA	prokaryote	99.06	0.94
GCF_001434055.1_ASM143405v1_genomic.fa	GCF_001434055.1_ASM143405v1_genomic	/home/ecaffrey/user_data/MiFoDB_2023/input_beta/public_databases_v2/NCBI_Zheng_2020_v2/GCF_001434055.1_ASM143405v1_genomic.fa	/home/ecaffrey/user_data/MiFoDB_2023/input_beta/public_databases_v2_renamed/GCF_001434055.1_ASM143405v1_genomic.fa	NCBI	RefSeq	GCF_001434055.1	Cheese	dairy	NA	NA	prokaryote	99.38	0
GCF_001434135.1_ASM143413v1_genomic.fa	GCF_001434135.1_ASM143413v1_genomic	/home/ecaffrey/user_data/MiFoDB_2023/input_beta/public_databases_v2/NCBI_Zheng_2020_v2/GCF_001434135.1_ASM143413v1_genomic.fa	/home/ecaffrey/user_data/MiFoDB_2023/input_beta/public_databases_v2_renamed/GCF_001434135.1_ASM143413v1_genomic.fa	NCBI	RefSeq	GCF_001434135.1	Non-salted pickle solution used in production of sunki	vegetable	NA	NA	prokaryote	99.25	0.21
GCF_001434145.1_ASM143414v1_genomic.fa	GCF_001434145.1_ASM143414v1_genomic	/home/ecaffrey/user_data/MiFoDB_2023/input_beta/public_databases_v2/NCBI_Zheng_2020_v2/GCF_001434145.1_ASM143414v1_genomic.fa	/home/ecaffrey/user_data/MiFoDB_2023/input_beta/public_databases_v2_renamed/GCF_001434145.1_ASM143414v1_genomic.fa	NCBI	RefSeq	GCF_001434145.1	Non-salted pickle solution used in production of sunki	vegetable	NA	NA	prokaryote	99.06	0
GCF_001434255.1_ASM143425v1_genomic.fa	GCF_001434255.1_ASM143425v1_genomic	/home/ecaffrey/user_data/MiFoDB_2023/input_beta/public_databases_v2/NCBI_Zheng_2020_v2/GCF_001434255.1_ASM143425v1_genomic.fa	/home/ecaffrey/user_data/MiFoDB_2023/input_beta/public_databases_v2_renamed/GCF_001434255.1_ASM143425v1_genomic.fa	NCBI	RefSeq	GCF_001434255.1	Maize silage	grains	NA	NA	prokaryote	98.94	0.62
GCF_001434295.1_ASM143429v1_genomic.fa	GCF_001434295.1_ASM143429v1_genomic	/home/ecaffrey/user_data/MiFoDB_2023/input_beta/public_databases_v2/NCBI_Zheng_2020_v2/GCF_001434295.1_ASM143429v1_genomic.fa	/home/ecaffrey/user_data/MiFoDB_2023/input_beta/public_databases_v2_renamed/GCF_001434295.1_ASM143429v1_genomic.fa	NCBI	RefSeq	GCF_001434295.1	Poultry salami	meat	NA	NA	prokaryote	99.48	0.59
GCF_001434315.1_ASM143431v1_genomic.fa	GCF_001434315.1_ASM143431v1_genomic	/home/ecaffrey/user_data/MiFoDB_2023/input_beta/public_databases_v2/NCBI_Zheng_2020_v2/GCF_001434315.1_ASM143431v1_genomic.fa	/home/ecaffrey/user_data/MiFoDB_2023/input_beta/public_databases_v2_renamed/GCF_001434315.1_ASM143431v1_genomic.fa	NCBI	RefSeq	GCF_001434315.1	Broiler leg	NA	NA	NA	prokaryote	98.91	0
GCF_001434335.1_ASM143433v1_genomic.fa	GCF_001434335.1_ASM143433v1_genomic	/home/ecaffrey/user_data/MiFoDB_2023/input_beta/public_databases_v2/NCBI_Zheng_2020_v2/GCF_001434335.1_ASM143433v1_genomic.fa	/home/ecaffrey/user_data/MiFoDB_2023/input_beta/public_databases_v2_renamed/GCF_001434335.1_ASM143433v1_genomic.fa	NCBI	RefSeq	GCF_001434335.1	Gastric biopsies, Human stomach mucosa	NA	NA	NA	prokaryote	99.03	0.32
GCF_001434365.1_ASM143436v1_genomic.fa	GCF_001434365.1_ASM143436v1_genomic	/home/ecaffrey/user_data/MiFoDB_2023/input_beta/public_databases_v2/NCBI_Zheng_2020_v2/GCF_001434365.1_ASM143436v1_genomic.fa	/home/ecaffrey/user_data/MiFoDB_2023/input_beta/public_databases_v2_renamed/GCF_001434365.1_ASM143436v1_genomic.fa	NCBI	RefSeq	GCF_001434365.1	Gastric biopsies, Human stomach mucosa	NA	NA	NA	prokaryote	99.18	0.27
GCF_001434395.1_ASM143439v1_genomic.fa	GCF_001434395.1_ASM143439v1_genomic	/home/ecaffrey/user_data/MiFoDB_2023/input_beta/public_databases_v2/NCBI_Zheng_2020_v2/GCF_001434395.1_ASM143439v1_genomic.fa	/home/ecaffrey/user_data/MiFoDB_2023/input_beta/public_databases_v2_renamed/GCF_001434395.1_ASM143439v1_genomic.fa	NCBI	RefSeq	GCF_001434395.1	Wheat sourdough	grains	NA	NA	prokaryote	99.06	0.09
GCF_001434405.1_ASM143440v1_genomic.fa	GCF_001434405.1_ASM143440v1_genomic	/home/ecaffrey/user_data/MiFoDB_2023/input_beta/public_databases_v2/NCBI_Zheng_2020_v2/GCF_001434405.1_ASM143440v1_genomic.fa	/home/ecaffrey/user_data/MiFoDB_2023/input_beta/public_databases_v2_renamed/GCF_001434405.1_ASM143440v1_genomic.fa	NCBI	RefSeq	GCF_001434405.1	Faeces of wild Japanese wood mouse	NA	NA	NA	prokaryote	99.48	0
GCF_001434435.1_ASM143443v1_genomic.fa	GCF_001434435.1_ASM143443v1_genomic	/home/ecaffrey/user_data/MiFoDB_2023/input_beta/public_databases_v2/NCBI_Zheng_2020_v2/GCF_001434435.1_ASM143443v1_genomic.fa	/home/ecaffrey/user_data/MiFoDB_2023/input_beta/public_databases_v2_renamed/GCF_001434435.1_ASM143443v1_genomic.fa	NCBI	RefSeq	GCF_001434435.1	Chicken intestine	NA	NA	NA	prokaryote	98.94	0
GCF_001434455.1_ASM143445v1_genomic.fa	GCF_001434455.1_ASM143445v1_genomic	/home/ecaffrey/user_data/MiFoDB_2023/input_beta/public_databases_v2/NCBI_Zheng_2020_v2/GCF_001434455.1_ASM143445v1_genomic.fa	/home/ecaffrey/user_data/MiFoDB_2023/input_beta/public_databases_v2_renamed/GCF_001434455.1_ASM143445v1_genomic.fa	NCBI	RefSeq	GCF_001434455.1	Faeces of thoroughbred horse	NA	NA	NA	prokaryote	97.8	0.52
GCF_001434475.1_ASM143447v1_genomic.fa	GCF_001434475.1_ASM143447v1_genomic	/home/ecaffrey/user_data/MiFoDB_2023/input_beta/public_databases_v2/NCBI_Zheng_2020_v2/GCF_001434475.1_ASM143447v1_genomic.fa	/home/ecaffrey/user_data/MiFoDB_2023/input_beta/public_databases_v2_renamed/GCF_001434475.1_ASM143447v1_genomic.fa	NCBI	RefSeq	GCF_001434475.1	Apple mash	fruit	NA	NA	prokaryote	99.46	0.27
GCF_001434515.1_ASM143451v1_genomic.fa	GCF_001434515.1_ASM143451v1_genomic	/home/ecaffrey/user_data/MiFoDB_2023/input_beta/public_databases_v2/NCBI_Zheng_2020_v2/GCF_001434515.1_ASM143451v1_genomic.fa	/home/ecaffrey/user_data/MiFoDB_2023/input_beta/public_databases_v2_renamed/GCF_001434515.1_ASM143451v1_genomic.fa	NCBI	RefSeq	GCF_001434515.1	Faeces of hamster	NA	NA	NA	prokaryote	98.34	0.65
GCF_001434535.1_ASM143453v1_genomic.fa	GCF_001434535.1_ASM143453v1_genomic	/home/ecaffrey/user_data/MiFoDB_2023/input_beta/public_databases_v2/NCBI_Zheng_2020_v2/GCF_001434535.1_ASM143453v1_genomic.fa	/home/ecaffrey/user_data/MiFoDB_2023/input_beta/public_databases_v2_renamed/GCF_001434535.1_ASM143453v1_genomic.fa	NCBI	RefSeq	GCF_001434535.1	Dental plaque of baboon	NA	NA	NA	prokaryote	99.3	0
GCF_001434555.1_ASM143455v1_genomic.fa	GCF_001434555.1_ASM143455v1_genomic	/home/ecaffrey/user_data/MiFoDB_2023/input_beta/public_databases_v2/NCBI_Zheng_2020_v2/GCF_001434555.1_ASM143455v1_genomic.fa	/home/ecaffrey/user_data/MiFoDB_2023/input_beta/public_databases_v2_renamed/GCF_001434555.1_ASM143455v1_genomic.fa	NCBI	RefSeq	GCF_001434555.1	Swine waste-corn fermentation	NA	NA	NA	prokaryote	98.43	1.05
GCF_001434575.1_ASM143457v1_genomic.fa	GCF_001434575.1_ASM143457v1_genomic	/home/ecaffrey/user_data/MiFoDB_2023/input_beta/public_databases_v2/NCBI_Zheng_2020_v2/GCF_001434575.1_ASM143457v1_genomic.fa	/home/ecaffrey/user_data/MiFoDB_2023/input_beta/public_databases_v2_renamed/GCF_001434575.1_ASM143457v1_genomic.fa	NCBI	RefSeq	GCF_001434575.1	Blown cheese	dairy	NA	NA	prokaryote	99.46	0.54
GCF_001434585.1_ASM143458v1_genomic.fa	GCF_001434585.1_ASM143458v1_genomic	/home/ecaffrey/user_data/MiFoDB_2023/input_beta/public_databases_v2/NCBI_Zheng_2020_v2/GCF_001434585.1_ASM143458v1_genomic.fa	/home/ecaffrey/user_data/MiFoDB_2023/input_beta/public_databases_v2_renamed/GCF_001434585.1_ASM143458v1_genomic.fa	NCBI	RefSeq	GCF_001434585.1	Wheat sourdough	grains	NA	NA	prokaryote	99.48	1.05
GCF_001434615.1_ASM143461v1_genomic.fa	GCF_001434615.1_ASM143461v1_genomic	/home/ecaffrey/user_data/MiFoDB_2023/input_beta/public_databases_v2/NCBI_Zheng_2020_v2/GCF_001434615.1_ASM143461v1_genomic.fa	/home/ecaffrey/user_data/MiFoDB_2023/input_beta/public_databases_v2_renamed/GCF_001434615.1_ASM143461v1_genomic.fa	NCBI	RefSeq	GCF_001434615.1	Intestine of adult	NA	NA	NA	prokaryote	99.45	0
GCF_001434655.1_ASM143465v1_genomic.fa	GCF_001434655.1_ASM143465v1_genomic	/home/ecaffrey/user_data/MiFoDB_2023/input_beta/public_databases_v2/NCBI_Zheng_2020_v2/GCF_001434655.1_ASM143465v1_genomic.fa	/home/ecaffrey/user_data/MiFoDB_2023/input_beta/public_databases_v2_renamed/GCF_001434655.1_ASM143465v1_genomic.fa	NCBI	RefSeq	GCF_001434655.1	Wine	fruit	NA	NA	prokaryote	99.38	0.31
GCF_001434665.1_ASM143466v1_genomic.fa	GCF_001434665.1_ASM143466v1_genomic	/home/ecaffrey/user_data/MiFoDB_2023/input_beta/public_databases_v2/NCBI_Zheng_2020_v2/GCF_001434665.1_ASM143466v1_genomic.fa	/home/ecaffrey/user_data/MiFoDB_2023/input_beta/public_databases_v2_renamed/GCF_001434665.1_ASM143466v1_genomic.fa	NCBI	RefSeq	GCF_001434665.1	Sausage	meat	NA	NA	prokaryote	99.48	1.64
GCF_001434705.1_ASM143470v1_genomic.fa	GCF_001434705.1_ASM143470v1_genomic	/home/ecaffrey/user_data/MiFoDB_2023/input_beta/public_databases_v2/NCBI_Zheng_2020_v2/GCF_001434705.1_ASM143470v1_genomic.fa	/home/ecaffrey/user_data/MiFoDB_2023/input_beta/public_databases_v2_renamed/GCF_001434705.1_ASM143470v1_genomic.fa	NCBI	RefSeq	GCF_001434705.1	Sudan grass Sorghum sudanense (piper) silage	NA	NA	NA	prokaryote	98.95	0.26
GCF_001434735.1_ASM143473v1_genomic.fa	GCF_001434735.1_ASM143473v1_genomic	/home/ecaffrey/user_data/MiFoDB_2023/input_beta/public_databases_v2/NCBI_Zheng_2020_v2/GCF_001434735.1_ASM143473v1_genomic.fa	/home/ecaffrey/user_data/MiFoDB_2023/input_beta/public_databases_v2_renamed/GCF_001434735.1_ASM143473v1_genomic.fa	NCBI	RefSeq	GCF_001434735.1	Tomato pulp	fruit	NA	NA	prokaryote	99.06	0
GCF_001434745.1_ASM143474v1_genomic.fa	GCF_001434745.1_ASM143474v1_genomic	/home/ecaffrey/user_data/MiFoDB_2023/input_beta/public_databases_v2/NCBI_Zheng_2020_v2/GCF_001434745.1_ASM143474v1_genomic.fa	/home/ecaffrey/user_data/MiFoDB_2023/input_beta/public_databases_v2_renamed/GCF_001434745.1_ASM143474v1_genomic.fa	NCBI	RefSeq	GCF_001434745.1	Marinated fish product	seafood	NA	NA	prokaryote	99.48	0.52
GCF_001434775.1_ASM143477v1_genomic.fa	GCF_001434775.1_ASM143477v1_genomic	/home/ecaffrey/user_data/MiFoDB_2023/input_beta/public_databases_v2/NCBI_Zheng_2020_v2/GCF_001434775.1_ASM143477v1_genomic.fa	/home/ecaffrey/user_data/MiFoDB_2023/input_beta/public_databases_v2_renamed/GCF_001434775.1_ASM143477v1_genomic.fa	NCBI	RefSeq	GCF_001434775.1	Sausage	meat	NA	NA	prokaryote	99.48	1.57
GCF_001434785.1_ASM143478v1_genomic.fa	GCF_001434785.1_ASM143478v1_genomic	/home/ecaffrey/user_data/MiFoDB_2023/input_beta/public_databases_v2/NCBI_Zheng_2020_v2/GCF_001434785.1_ASM143478v1_genomic.fa	/home/ecaffrey/user_data/MiFoDB_2023/input_beta/public_databases_v2_renamed/GCF_001434785.1_ASM143478v1_genomic.fa	NCBI	RefSeq	GCF_001434785.1	Sourdough	grains	NA	NA	prokaryote	100	0.62
GCF_001434815.1_ASM143481v1_genomic.fa	GCF_001434815.1_ASM143481v1_genomic	/home/ecaffrey/user_data/MiFoDB_2023/input_beta/public_databases_v2/NCBI_Zheng_2020_v2/GCF_001434815.1_ASM143481v1_genomic.fa	/home/ecaffrey/user_data/MiFoDB_2023/input_beta/public_databases_v2_renamed/GCF_001434815.1_ASM143481v1_genomic.fa	NCBI	RefSeq	GCF_001434815.1	Healthy thoroughbred racehorse	NA	NA	NA	prokaryote	98.94	0.33
GCF_001434835.1_ASM143483v1_genomic.fa	GCF_001434835.1_ASM143483v1_genomic	/home/ecaffrey/user_data/MiFoDB_2023/input_beta/public_databases_v2/NCBI_Zheng_2020_v2/GCF_001434835.1_ASM143483v1_genomic.fa	/home/ecaffrey/user_data/MiFoDB_2023/input_beta/public_databases_v2_renamed/GCF_001434835.1_ASM143483v1_genomic.fa	NCBI	RefSeq	GCF_001434835.1	Artisanal wheat sourdough	grains	NA	NA	prokaryote	99.38	1.25
GCF_001434895.1_ASM143489v1_genomic.fa	GCF_001434895.1_ASM143489v1_genomic	/home/ecaffrey/user_data/MiFoDB_2023/input_beta/public_databases_v2/NCBI_Zheng_2020_v2/GCF_001434895.1_ASM143489v1_genomic.fa	/home/ecaffrey/user_data/MiFoDB_2023/input_beta/public_databases_v2_renamed/GCF_001434895.1_ASM143489v1_genomic.fa	NCBI	RefSeq	GCF_001434895.1	Fermented brine used for stinky tofu production	legumes	NA	NA	prokaryote	99.06	1.41
GCF_001434915.1_ASM143491v1_genomic.fa	GCF_001434915.1_ASM143491v1_genomic	/home/ecaffrey/user_data/MiFoDB_2023/input_beta/public_databases_v2/NCBI_Zheng_2020_v2/GCF_001434915.1_ASM143491v1_genomic.fa	/home/ecaffrey/user_data/MiFoDB_2023/input_beta/public_databases_v2_renamed/GCF_001434915.1_ASM143491v1_genomic.fa	NCBI	RefSeq	GCF_001434915.1	Fermented brine used for stinky tofu production	legumes	NA	NA	prokaryote	99.48	0
GCF_001434935.1_ASM143493v1_genomic.fa	GCF_001434935.1_ASM143493v1_genomic	/home/ecaffrey/user_data/MiFoDB_2023/input_beta/public_databases_v2/NCBI_Zheng_2020_v2/GCF_001434935.1_ASM143493v1_genomic.fa	/home/ecaffrey/user_data/MiFoDB_2023/input_beta/public_databases_v2_renamed/GCF_001434935.1_ASM143493v1_genomic.fa	NCBI	RefSeq	GCF_001434935.1	Must of Bobal grape variety	fruit	NA	NA	prokaryote	99.48	0.52
GCF_001434985.1_ASM143498v1_genomic.fa	GCF_001434985.1_ASM143498v1_genomic	/home/ecaffrey/user_data/MiFoDB_2023/input_beta/public_databases_v2/NCBI_Zheng_2020_v2/GCF_001434985.1_ASM143498v1_genomic.fa	/home/ecaffrey/user_data/MiFoDB_2023/input_beta/public_databases_v2_renamed/GCF_001434985.1_ASM143498v1_genomic.fa	NCBI	RefSeq	GCF_001434985.1	Sourdough	grains	NA	NA	prokaryote	99.48	1.15
GCF_001435195.1_ASM143519v1_genomic.fa	GCF_001435195.1_ASM143519v1_genomic	/home/ecaffrey/user_data/MiFoDB_2023/input_beta/public_databases_v2/NCBI_Zheng_2020_v2/GCF_001435195.1_ASM143519v1_genomic.fa	/home/ecaffrey/user_data/MiFoDB_2023/input_beta/public_databases_v2_renamed/GCF_001435195.1_ASM143519v1_genomic.fa	NCBI	RefSeq	GCF_001435195.1	Shochu mash	grains	NA	NA	prokaryote	99.48	0.52
GCF_001435235.1_ASM143523v1_genomic.fa	GCF_001435235.1_ASM143523v1_genomic	/home/ecaffrey/user_data/MiFoDB_2023/input_beta/public_databases_v2/NCBI_Zheng_2020_v2/GCF_001435235.1_ASM143523v1_genomic.fa	/home/ecaffrey/user_data/MiFoDB_2023/input_beta/public_databases_v2_renamed/GCF_001435235.1_ASM143523v1_genomic.fa	NCBI	RefSeq	GCF_001435235.1	Cocoa fermentation	seed	Ghana	Ghana	prokaryote	99.48	1.35
GCF_001435245.1_ASM143524v1_genomic.fa	GCF_001435245.1_ASM143524v1_genomic	/home/ecaffrey/user_data/MiFoDB_2023/input_beta/public_databases_v2/NCBI_Zheng_2020_v2/GCF_001435245.1_ASM143524v1_genomic.fa	/home/ecaffrey/user_data/MiFoDB_2023/input_beta/public_databases_v2_renamed/GCF_001435245.1_ASM143524v1_genomic.fa	NCBI	RefSeq	GCF_001435245.1	Faeces of thoroughbred horse	NA	NA	NA	prokaryote	98.09	0.82
GCF_001435375.1_ASM143537v1_genomic.fa	GCF_001435375.1_ASM143537v1_genomic	/home/ecaffrey/user_data/MiFoDB_2023/input_beta/public_databases_v2/NCBI_Zheng_2020_v2/GCF_001435375.1_ASM143537v1_genomic.fa	/home/ecaffrey/user_data/MiFoDB_2023/input_beta/public_databases_v2_renamed/GCF_001435375.1_ASM143537v1_genomic.fa	NCBI	RefSeq	GCF_001435375.1	Intestine of chicken	NA	NA	NA	prokaryote	99.48	1.31
GCF_001435395.1_ASM143539v1_genomic.fa	GCF_001435395.1_ASM143539v1_genomic	/home/ecaffrey/user_data/MiFoDB_2023/input_beta/public_databases_v2/NCBI_Zheng_2020_v2/GCF_001435395.1_ASM143539v1_genomic.fa	/home/ecaffrey/user_data/MiFoDB_2023/input_beta/public_databases_v2_renamed/GCF_001435395.1_ASM143539v1_genomic.fa	NCBI	RefSeq	GCF_001435395.1	Must of grape	fruit	NA	NA	prokaryote	99.48	0.52
GCF_001435445.1_ASM143544v1_genomic.fa	GCF_001435445.1_ASM143544v1_genomic	/home/ecaffrey/user_data/MiFoDB_2023/input_beta/public_databases_v2/NCBI_Zheng_2020_v2/GCF_001435445.1_ASM143544v1_genomic.fa	/home/ecaffrey/user_data/MiFoDB_2023/input_beta/public_databases_v2_renamed/GCF_001435445.1_ASM143544v1_genomic.fa	NCBI	RefSeq	GCF_001435445.1	Kimchi	vegetable	NA	NA	prokaryote	99.48	2.09
GCF_001435475.1_ASM143547v1_genomic.fa	GCF_001435475.1_ASM143547v1_genomic	/home/ecaffrey/user_data/MiFoDB_2023/input_beta/public_databases_v2/NCBI_Zheng_2020_v2/GCF_001435475.1_ASM143547v1_genomic.fa	/home/ecaffrey/user_data/MiFoDB_2023/input_beta/public_databases_v2_renamed/GCF_001435475.1_ASM143547v1_genomic.fa	NCBI	RefSeq	GCF_001435475.1	Gastric biopsies, Human stomach mucosa	NA	NA	NA	prokaryote	99.37	0
GCF_001435495.1_ASM143549v1_genomic.fa	GCF_001435495.1_ASM143549v1_genomic	/home/ecaffrey/user_data/MiFoDB_2023/input_beta/public_databases_v2/NCBI_Zheng_2020_v2/GCF_001435495.1_ASM143549v1_genomic.fa	/home/ecaffrey/user_data/MiFoDB_2023/input_beta/public_databases_v2_renamed/GCF_001435495.1_ASM143549v1_genomic.fa	NCBI	RefSeq	GCF_001435495.1	Milk	dairy	NA	NA	prokaryote	99.46	0.56
GCF_001435525.1_ASM143552v1_genomic.fa	GCF_001435525.1_ASM143552v1_genomic	/home/ecaffrey/user_data/MiFoDB_2023/input_beta/public_databases_v2/NCBI_Zheng_2020_v2/GCF_001435525.1_ASM143552v1_genomic.fa	/home/ecaffrey/user_data/MiFoDB_2023/input_beta/public_databases_v2_renamed/GCF_001435525.1_ASM143552v1_genomic.fa	NCBI	RefSeq	GCF_001435525.1	Cabbage kimchi	vegetable	NA	NA	prokaryote	99.38	0.62
GCF_001435585.1_ASM143558v1_genomic.fa	GCF_001435585.1_ASM143558v1_genomic	/home/ecaffrey/user_data/MiFoDB_2023/input_beta/public_databases_v2/NCBI_Zheng_2020_v2/GCF_001435585.1_ASM143558v1_genomic.fa	/home/ecaffrey/user_data/MiFoDB_2023/input_beta/public_databases_v2_renamed/GCF_001435585.1_ASM143558v1_genomic.fa	NCBI	RefSeq	GCF_001435585.1	Orange lemonade	NA	NA	NA	prokaryote	99.48	0.52
GCF_001435875.1_ASM143587v1_genomic.fa	GCF_001435875.1_ASM143587v1_genomic	/home/ecaffrey/user_data/MiFoDB_2023/input_beta/public_databases_v2/NCBI_Zheng_2020_v2/GCF_001435875.1_ASM143587v1_genomic.fa	/home/ecaffrey/user_data/MiFoDB_2023/input_beta/public_databases_v2_renamed/GCF_001435875.1_ASM143587v1_genomic.fa	NCBI	RefSeq	GCF_001435875.1	Composting material of distilled shochu residue	NA	NA	NA	prokaryote	99.25	0
GCF_001435935.1_ASM143593v1_genomic.fa	GCF_001435935.1_ASM143593v1_genomic	/home/ecaffrey/user_data/MiFoDB_2023/input_beta/public_databases_v2/NCBI_Zheng_2020_v2/GCF_001435935.1_ASM143593v1_genomic.fa	/home/ecaffrey/user_data/MiFoDB_2023/input_beta/public_databases_v2_renamed/GCF_001435935.1_ASM143593v1_genomic.fa	NCBI	RefSeq	GCF_001435935.1	Sourdough	grains	NA	NA	prokaryote	99.46	2.17
GCF_001435955.1_ASM143595v1_genomic.fa	GCF_001435955.1_ASM143595v1_genomic	/home/ecaffrey/user_data/MiFoDB_2023/input_beta/public_databases_v2/NCBI_Zheng_2020_v2/GCF_001435955.1_ASM143595v1_genomic.fa	/home/ecaffrey/user_data/MiFoDB_2023/input_beta/public_databases_v2_renamed/GCF_001435955.1_ASM143595v1_genomic.fa	NCBI	RefSeq	GCF_001435955.1	Saliva	NA	NA	NA	prokaryote	99.48	0
GCF_001435975.1_ASM143597v1_genomic.fa	GCF_001435975.1_ASM143597v1_genomic	/home/ecaffrey/user_data/MiFoDB_2023/input_beta/public_databases_v2/NCBI_Zheng_2020_v2/GCF_001435975.1_ASM143597v1_genomic.fa	/home/ecaffrey/user_data/MiFoDB_2023/input_beta/public_databases_v2_renamed/GCF_001435975.1_ASM143597v1_genomic.fa	NCBI	RefSeq	GCF_001435975.1	Fermenting apple juice	fruit	NA	NA	prokaryote	99.38	3.28
GCF_001435995.1_ASM143599v1_genomic.fa	GCF_001435995.1_ASM143599v1_genomic	/home/ecaffrey/user_data/MiFoDB_2023/input_beta/public_databases_v2/NCBI_Zheng_2020_v2/GCF_001435995.1_ASM143599v1_genomic.fa	/home/ecaffrey/user_data/MiFoDB_2023/input_beta/public_databases_v2_renamed/GCF_001435995.1_ASM143599v1_genomic.fa	NCBI	RefSeq	GCF_001435995.1	Chrysanthemum, Oze National Park	vegetable	Japan	Oze National Park, Japan	prokaryote	97.45	1.25
GCF_001436015.1_ASM143601v1_genomic.fa	GCF_001436015.1_ASM143601v1_genomic	/home/ecaffrey/user_data/MiFoDB_2023/input_beta/public_databases_v2/NCBI_Zheng_2020_v2/GCF_001436015.1_ASM143601v1_genomic.fa	/home/ecaffrey/user_data/MiFoDB_2023/input_beta/public_databases_v2_renamed/GCF_001436015.1_ASM143601v1_genomic.fa	NCBI	RefSeq	GCF_001436015.1	Intestine of rat	NA	NA	NA	prokaryote	99.48	0
GCF_001436035.1_ASM143603v1_genomic.fa	GCF_001436035.1_ASM143603v1_genomic	/home/ecaffrey/user_data/MiFoDB_2023/input_beta/public_databases_v2/NCBI_Zheng_2020_v2/GCF_001436035.1_ASM143603v1_genomic.fa	/home/ecaffrey/user_data/MiFoDB_2023/input_beta/public_databases_v2_renamed/GCF_001436035.1_ASM143603v1_genomic.fa	NCBI	RefSeq	GCF_001436035.1	Sourdough	grains	NA	NA	prokaryote	99.38	0.99
GCF_001436095.1_ASM143609v1_genomic.fa	GCF_001436095.1_ASM143609v1_genomic	/home/ecaffrey/user_data/MiFoDB_2023/input_beta/public_databases_v2/NCBI_Zheng_2020_v2/GCF_001436095.1_ASM143609v1_genomic.fa	/home/ecaffrey/user_data/MiFoDB_2023/input_beta/public_databases_v2_renamed/GCF_001436095.1_ASM143609v1_genomic.fa	NCBI	RefSeq	GCF_001436095.1	Silage	NA	NA	NA	prokaryote	99.35	2.09
GCF_001436115.1_ASM143611v1_genomic.fa	GCF_001436115.1_ASM143611v1_genomic	/home/ecaffrey/user_data/MiFoDB_2023/input_beta/public_databases_v2/NCBI_Zheng_2020_v2/GCF_001436115.1_ASM143611v1_genomic.fa	/home/ecaffrey/user_data/MiFoDB_2023/input_beta/public_databases_v2_renamed/GCF_001436115.1_ASM143611v1_genomic.fa	NCBI	RefSeq	GCF_001436115.1	Faeces of Canada goose	NA	NA	NA	prokaryote	99.48	0
GCF_001436125.1_ASM143612v1_genomic.fa	GCF_001436125.1_ASM143612v1_genomic	/home/ecaffrey/user_data/MiFoDB_2023/input_beta/public_databases_v2/NCBI_Zheng_2020_v2/GCF_001436125.1_ASM143612v1_genomic.fa	/home/ecaffrey/user_data/MiFoDB_2023/input_beta/public_databases_v2_renamed/GCF_001436125.1_ASM143612v1_genomic.fa	NCBI	RefSeq	GCF_001436125.1	Human intestine	NA	NA	NA	prokaryote	96.68	0.48
GCF_001436135.1_ASM143613v1_genomic.fa	GCF_001436135.1_ASM143613v1_genomic	/home/ecaffrey/user_data/MiFoDB_2023/input_beta/public_databases_v2/NCBI_Zheng_2020_v2/GCF_001436135.1_ASM143613v1_genomic.fa	/home/ecaffrey/user_data/MiFoDB_2023/input_beta/public_databases_v2_renamed/GCF_001436135.1_ASM143613v1_genomic.fa	NCBI	RefSeq	GCF_001436135.1	Fermented tea leaves (miang)	vegetable	NA	NA	prokaryote	98.95	1.05
GCF_001436175.1_ASM143617v1_genomic.fa	GCF_001436175.1_ASM143617v1_genomic	/home/ecaffrey/user_data/MiFoDB_2023/input_beta/public_databases_v2/NCBI_Zheng_2020_v2/GCF_001436175.1_ASM143617v1_genomic.fa	/home/ecaffrey/user_data/MiFoDB_2023/input_beta/public_databases_v2_renamed/GCF_001436175.1_ASM143617v1_genomic.fa	NCBI	RefSeq	GCF_001436175.1	Kefir grains	dairy	NA	NA	prokaryote	71.25	0
GCF_001436215.1_ASM143621v1_genomic.fa	GCF_001436215.1_ASM143621v1_genomic	/home/ecaffrey/user_data/MiFoDB_2023/input_beta/public_databases_v2/NCBI_Zheng_2020_v2/GCF_001436215.1_ASM143621v1_genomic.fa	/home/ecaffrey/user_data/MiFoDB_2023/input_beta/public_databases_v2_renamed/GCF_001436215.1_ASM143621v1_genomic.fa	NCBI	RefSeq	GCF_001436215.1	Municipal sewage	NA	NA	NA	prokaryote	98.69	0.26
GCF_001436225.1_ASM143622v1_genomic.fa	GCF_001436225.1_ASM143622v1_genomic	/home/ecaffrey/user_data/MiFoDB_2023/input_beta/public_databases_v2/NCBI_Zheng_2020_v2/GCF_001436225.1_ASM143622v1_genomic.fa	/home/ecaffrey/user_data/MiFoDB_2023/input_beta/public_databases_v2_renamed/GCF_001436225.1_ASM143622v1_genomic.fa	NCBI	RefSeq	GCF_001436225.1	Municipal sewage	NA	NA	NA	prokaryote	97.38	0.52
GCF_001436255.1_ASM143625v1_genomic.fa	GCF_001436255.1_ASM143625v1_genomic	/home/ecaffrey/user_data/MiFoDB_2023/input_beta/public_databases_v2/NCBI_Zheng_2020_v2/GCF_001436255.1_ASM143625v1_genomic.fa	/home/ecaffrey/user_data/MiFoDB_2023/input_beta/public_databases_v2_renamed/GCF_001436255.1_ASM143625v1_genomic.fa	NCBI	RefSeq	GCF_001436255.1	Sunki, a Japanese traditional pickle	vegetable	NA	NA	prokaryote	98.94	0.21
GCF_001436275.1_ASM143627v1_genomic.fa	GCF_001436275.1_ASM143627v1_genomic	/home/ecaffrey/user_data/MiFoDB_2023/input_beta/public_databases_v2/NCBI_Zheng_2020_v2/GCF_001436275.1_ASM143627v1_genomic.fa	/home/ecaffrey/user_data/MiFoDB_2023/input_beta/public_databases_v2_renamed/GCF_001436275.1_ASM143627v1_genomic.fa	NCBI	RefSeq	GCF_001436275.1	Bobal wine	fruit	NA	NA	prokaryote	99.48	0
GCF_001436295.1_ASM143629v1_genomic.fa	GCF_001436295.1_ASM143629v1_genomic	/home/ecaffrey/user_data/MiFoDB_2023/input_beta/public_databases_v2/NCBI_Zheng_2020_v2/GCF_001436295.1_ASM143629v1_genomic.fa	/home/ecaffrey/user_data/MiFoDB_2023/input_beta/public_databases_v2_renamed/GCF_001436295.1_ASM143629v1_genomic.fa	NCBI	RefSeq	GCF_001436295.1	Cow dung	NA	NA	NA	prokaryote	99.46	0.82
GCF_001436315.1_ASM143631v1_genomic.fa	GCF_001436315.1_ASM143631v1_genomic	/home/ecaffrey/user_data/MiFoDB_2023/input_beta/public_databases_v2/NCBI_Zheng_2020_v2/GCF_001436315.1_ASM143631v1_genomic.fa	/home/ecaffrey/user_data/MiFoDB_2023/input_beta/public_databases_v2_renamed/GCF_001436315.1_ASM143631v1_genomic.fa	NCBI	RefSeq	GCF_001436315.1	Faeces of chicken	NA	NA	NA	prokaryote	99.48	1.57
GCF_001436375.1_ASM143637v1_genomic.fa	GCF_001436375.1_ASM143637v1_genomic	/home/ecaffrey/user_data/MiFoDB_2023/input_beta/public_databases_v2/NCBI_Zheng_2020_v2/GCF_001436375.1_ASM143637v1_genomic.fa	/home/ecaffrey/user_data/MiFoDB_2023/input_beta/public_databases_v2_renamed/GCF_001436375.1_ASM143637v1_genomic.fa	NCBI	RefSeq	GCF_001436375.1	Composting material of distilled shochu residue	NA	NA	NA	prokaryote	99.48	0.52
GCF_001436415.1_ASM143641v1_genomic.fa	GCF_001436415.1_ASM143641v1_genomic	/home/ecaffrey/user_data/MiFoDB_2023/input_beta/public_databases_v2/NCBI_Zheng_2020_v2/GCF_001436415.1_ASM143641v1_genomic.fa	/home/ecaffrey/user_data/MiFoDB_2023/input_beta/public_databases_v2_renamed/GCF_001436415.1_ASM143641v1_genomic.fa	NCBI	RefSeq	GCF_001436415.1	Grass silage	NA	NA	NA	prokaryote	99.18	0.27
GCF_001436475.1_ASM143647v1_genomic.fa	GCF_001436475.1_ASM143647v1_genomic	/home/ecaffrey/user_data/MiFoDB_2023/input_beta/public_databases_v2/NCBI_Zheng_2020_v2/GCF_001436475.1_ASM143647v1_genomic.fa	/home/ecaffrey/user_data/MiFoDB_2023/input_beta/public_databases_v2_renamed/GCF_001436475.1_ASM143647v1_genomic.fa	NCBI	RefSeq	GCF_001436475.1	Bovine rumen	NA	NA	NA	prokaryote	98.95	0
GCF_001436505.1_ASM143650v1_genomic.fa	GCF_001436505.1_ASM143650v1_genomic	/home/ecaffrey/user_data/MiFoDB_2023/input_beta/public_databases_v2/NCBI_Zheng_2020_v2/GCF_001436505.1_ASM143650v1_genomic.fa	/home/ecaffrey/user_data/MiFoDB_2023/input_beta/public_databases_v2_renamed/GCF_001436505.1_ASM143650v1_genomic.fa	NCBI	RefSeq	GCF_001436505.1	Rennin	NA	NA	NA	prokaryote	99.18	1.09
GCF_001436555.1_ASM143655v1_genomic.fa	GCF_001436555.1_ASM143655v1_genomic	/home/ecaffrey/user_data/MiFoDB_2023/input_beta/public_databases_v2/NCBI_Zheng_2020_v2/GCF_001436555.1_ASM143655v1_genomic.fa	/home/ecaffrey/user_data/MiFoDB_2023/input_beta/public_databases_v2_renamed/GCF_001436555.1_ASM143655v1_genomic.fa	NCBI	RefSeq	GCF_001436555.1	Faeces of a healthy 100-year-old Japanese female	NA	NA	NA	prokaryote	98.75	0.31
GCF_001436575.1_ASM143657v1_genomic.fa	GCF_001436575.1_ASM143657v1_genomic	/home/ecaffrey/user_data/MiFoDB_2023/input_beta/public_databases_v2/NCBI_Zheng_2020_v2/GCF_001436575.1_ASM143657v1_genomic.fa	/home/ecaffrey/user_data/MiFoDB_2023/input_beta/public_databases_v2_renamed/GCF_001436575.1_ASM143657v1_genomic.fa	NCBI	RefSeq	GCF_001436575.1	Chicken crop	NA	NA	NA	prokaryote	98.38	0.32
GCF_001436595.1_ASM143659v1_genomic.fa	GCF_001436595.1_ASM143659v1_genomic	/home/ecaffrey/user_data/MiFoDB_2023/input_beta/public_databases_v2/NCBI_Zheng_2020_v2/GCF_001436595.1_ASM143659v1_genomic.fa	/home/ecaffrey/user_data/MiFoDB_2023/input_beta/public_databases_v2_renamed/GCF_001436595.1_ASM143659v1_genomic.fa	NCBI	RefSeq	GCF_001436595.1	Fermented cane molasses at alcohol plants	fruit	NA	NA	prokaryote	99.38	2.5
GCF_001436605.1_ASM143660v1_genomic.fa	GCF_001436605.1_ASM143660v1_genomic	/home/ecaffrey/user_data/MiFoDB_2023/input_beta/public_databases_v2/NCBI_Zheng_2020_v2/GCF_001436605.1_ASM143660v1_genomic.fa	/home/ecaffrey/user_data/MiFoDB_2023/input_beta/public_databases_v2_renamed/GCF_001436605.1_ASM143660v1_genomic.fa	NCBI	RefSeq	GCF_001436605.1	Flower of Caltha palustris	NA	NA	NA	prokaryote	97.38	0.26
GCF_001436615.1_ASM143661v1_genomic.fa	GCF_001436615.1_ASM143661v1_genomic	/home/ecaffrey/user_data/MiFoDB_2023/input_beta/public_databases_v2/NCBI_Zheng_2020_v2/GCF_001436615.1_ASM143661v1_genomic.fa	/home/ecaffrey/user_data/MiFoDB_2023/input_beta/public_databases_v2_renamed/GCF_001436615.1_ASM143661v1_genomic.fa	NCBI	RefSeq	GCF_001436615.1	Fermented tea leaves (miang)	vegetable	NA	NA	prokaryote	99.48	0.52
GCF_001436645.1_ASM143664v1_genomic.fa	GCF_001436645.1_ASM143664v1_genomic	/home/ecaffrey/user_data/MiFoDB_2023/input_beta/public_databases_v2/NCBI_Zheng_2020_v2/GCF_001436645.1_ASM143664v1_genomic.fa	/home/ecaffrey/user_data/MiFoDB_2023/input_beta/public_databases_v2_renamed/GCF_001436645.1_ASM143664v1_genomic.fa	NCBI	RefSeq	GCF_001436645.1	Peony (Paeonia suffruticosa)	NA	NA	NA	prokaryote	97.5	0
GCF_001436675.1_ASM143667v1_genomic.fa	GCF_001436675.1_ASM143667v1_genomic	/home/ecaffrey/user_data/MiFoDB_2023/input_beta/public_databases_v2/NCBI_Zheng_2020_v2/GCF_001436675.1_ASM143667v1_genomic.fa	/home/ecaffrey/user_data/MiFoDB_2023/input_beta/public_databases_v2_renamed/GCF_001436675.1_ASM143667v1_genomic.fa	NCBI	RefSeq	GCF_001436675.1	Senmaizuke, a Japanese pickle	vegetable	Japan	Japan	prokaryote	99.06	0
GCF_001436695.1_ASM143669v1_genomic.fa	GCF_001436695.1_ASM143669v1_genomic	/home/ecaffrey/user_data/MiFoDB_2023/input_beta/public_databases_v2/NCBI_Zheng_2020_v2/GCF_001436695.1_ASM143669v1_genomic.fa	/home/ecaffrey/user_data/MiFoDB_2023/input_beta/public_databases_v2_renamed/GCF_001436695.1_ASM143669v1_genomic.fa	NCBI	RefSeq	GCF_001436695.1	Silage cattle feed	NA	NA	NA	prokaryote	99.03	0
GCF_001436705.1_ASM143670v1_genomic.fa	GCF_001436705.1_ASM143670v1_genomic	/home/ecaffrey/user_data/MiFoDB_2023/input_beta/public_databases_v2/NCBI_Zheng_2020_v2/GCF_001436705.1_ASM143670v1_genomic.fa	/home/ecaffrey/user_data/MiFoDB_2023/input_beta/public_databases_v2_renamed/GCF_001436705.1_ASM143670v1_genomic.fa	NCBI	RefSeq	GCF_001436705.1	Sap of an Oak tree	NA	NA	NA	prokaryote	99.48	0.52
GCF_001436735.1_ASM143673v1_genomic.fa	GCF_001436735.1_ASM143673v1_genomic	/home/ecaffrey/user_data/MiFoDB_2023/input_beta/public_databases_v2/NCBI_Zheng_2020_v2/GCF_001436735.1_ASM143673v1_genomic.fa	/home/ecaffrey/user_data/MiFoDB_2023/input_beta/public_databases_v2_renamed/GCF_001436735.1_ASM143673v1_genomic.fa	NCBI	RefSeq	GCF_001436735.1	Cocoa bean heap fermentation	seed	Ghana	Ghana	prokaryote	99.48	0
GCF_001436755.1_ASM143675v1_genomic.fa	GCF_001436755.1_ASM143675v1_genomic	/home/ecaffrey/user_data/MiFoDB_2023/input_beta/public_databases_v2/NCBI_Zheng_2020_v2/GCF_001436755.1_ASM143675v1_genomic.fa	/home/ecaffrey/user_data/MiFoDB_2023/input_beta/public_databases_v2_renamed/GCF_001436755.1_ASM143675v1_genomic.fa	NCBI	RefSeq	GCF_001436755.1	Surface of a eutrophic freshwater pond	NA	NA	NA	prokaryote	98.95	0
GCF_001436775.1_ASM143677v1_genomic.fa	GCF_001436775.1_ASM143677v1_genomic	/home/ecaffrey/user_data/MiFoDB_2023/input_beta/public_databases_v2/NCBI_Zheng_2020_v2/GCF_001436775.1_ASM143677v1_genomic.fa	/home/ecaffrey/user_data/MiFoDB_2023/input_beta/public_databases_v2_renamed/GCF_001436775.1_ASM143677v1_genomic.fa	NCBI	RefSeq	GCF_001436775.1	Fermented Vinegar Broth	fruit	NA	NA	prokaryote	98.38	0.87
GCF_001437055.1_ASM143705v1_genomic.fa	GCF_001437055.1_ASM143705v1_genomic	/home/ecaffrey/user_data/MiFoDB_2023/input_beta/public_databases_v2/NCBI_Zheng_2020_v2/GCF_001437055.1_ASM143705v1_genomic.fa	/home/ecaffrey/user_data/MiFoDB_2023/input_beta/public_databases_v2_renamed/GCF_001437055.1_ASM143705v1_genomic.fa	NCBI	RefSeq	GCF_001437055.1	Sourdough	grains	NA	NA	prokaryote	98.91	0.27
GCF_001437075.1_ASM143707v1_genomic.fa	GCF_001437075.1_ASM143707v1_genomic	/home/ecaffrey/user_data/MiFoDB_2023/input_beta/public_databases_v2/NCBI_Zheng_2020_v2/GCF_001437075.1_ASM143707v1_genomic.fa	/home/ecaffrey/user_data/MiFoDB_2023/input_beta/public_databases_v2_renamed/GCF_001437075.1_ASM143707v1_genomic.fa	NCBI	RefSeq	GCF_001437075.1	Type material of Pediococcus stilesii	NA	NA	NA	prokaryote	99.38	1.54
GCF_001437125.1_ASM143712v1_genomic.fa	GCF_001437125.1_ASM143712v1_genomic	/home/ecaffrey/user_data/MiFoDB_2023/input_beta/public_databases_v2/NCBI_Zheng_2020_v2/GCF_001437125.1_ASM143712v1_genomic.fa	/home/ecaffrey/user_data/MiFoDB_2023/input_beta/public_databases_v2_renamed/GCF_001437125.1_ASM143712v1_genomic.fa	NCBI	RefSeq	GCF_001437125.1	Brewery environment	grains	NA	NA	prokaryote	99.38	0.21
GCF_001437205.1_ASM143720v1_genomic.fa	GCF_001437205.1_ASM143720v1_genomic	/home/ecaffrey/user_data/MiFoDB_2023/input_beta/public_databases_v2/NCBI_Zheng_2020_v2/GCF_001437205.1_ASM143720v1_genomic.fa	/home/ecaffrey/user_data/MiFoDB_2023/input_beta/public_databases_v2_renamed/GCF_001437205.1_ASM143720v1_genomic.fa	NCBI	RefSeq	GCF_001437205.1	Type material of Lactobacillus selangorensis	NA	NA	NA	prokaryote	98.95	0.1
GCF_001437405.1_ASM143740v1_genomic.fa	GCF_001437405.1_ASM143740v1_genomic	/home/ecaffrey/user_data/MiFoDB_2023/input_beta/public_databases_v2/NCBI_Zheng_2020_v2/GCF_001437405.1_ASM143740v1_genomic.fa	/home/ecaffrey/user_data/MiFoDB_2023/input_beta/public_databases_v2_renamed/GCF_001437405.1_ASM143740v1_genomic.fa	NCBI	RefSeq	GCF_001437405.1	Walls of a distilled-spirit-fermenting cellar	NA	NA	NA	prokaryote	99.38	0
GCF_001437465.1_ASM143746v1_genomic.fa	GCF_001437465.1_ASM143746v1_genomic	/home/ecaffrey/user_data/MiFoDB_2023/input_beta/public_databases_v2/NCBI_Zheng_2020_v2/GCF_001437465.1_ASM143746v1_genomic.fa	/home/ecaffrey/user_data/MiFoDB_2023/input_beta/public_databases_v2_renamed/GCF_001437465.1_ASM143746v1_genomic.fa	NCBI	RefSeq	GCF_001437465.1	Type material of Lactobacillus saniviri	NA	NA	NA	prokaryote	98.95	0.52
GCF_001437605.1_ASM143760v1_genomic.fa	GCF_001437605.1_ASM143760v1_genomic	/home/ecaffrey/user_data/MiFoDB_2023/input_beta/public_databases_v2/NCBI_Zheng_2020_v2/GCF_001437605.1_ASM143760v1_genomic.fa	/home/ecaffrey/user_data/MiFoDB_2023/input_beta/public_databases_v2_renamed/GCF_001437605.1_ASM143760v1_genomic.fa	NCBI	RefSeq	GCF_001437605.1	Fermented wheat flour	grains	NA	NA	prokaryote	99.23	0.62
GCF_001438655.1_ASM143865v1_genomic.fa	GCF_001438655.1_ASM143865v1_genomic	/home/ecaffrey/user_data/MiFoDB_2023/input_beta/public_databases_v2/NCBI_Zheng_2020_v2/GCF_001438655.1_ASM143865v1_genomic.fa	/home/ecaffrey/user_data/MiFoDB_2023/input_beta/public_databases_v2_renamed/GCF_001438655.1_ASM143865v1_genomic.fa	NCBI	RefSeq	GCF_001438655.1	Distilled-spirit-fermenting cellar	NA	NA	NA	prokaryote	99.38	0
GCF_001438705.1_ASM143870v1_genomic.fa	GCF_001438705.1_ASM143870v1_genomic	/home/ecaffrey/user_data/MiFoDB_2023/input_beta/public_databases_v2/NCBI_Zheng_2020_v2/GCF_001438705.1_ASM143870v1_genomic.fa	/home/ecaffrey/user_data/MiFoDB_2023/input_beta/public_databases_v2_renamed/GCF_001438705.1_ASM143870v1_genomic.fa	NCBI	RefSeq	GCF_001438705.1	Fermented sausages	meat	NA	NA	prokaryote	97.12	0
GCF_001438805.1_ASM143880v1_genomic.fa	GCF_001438805.1_ASM143880v1_genomic	/home/ecaffrey/user_data/MiFoDB_2023/input_beta/public_databases_v2/NCBI_Zheng_2020_v2/GCF_001438805.1_ASM143880v1_genomic.fa	/home/ecaffrey/user_data/MiFoDB_2023/input_beta/public_databases_v2_renamed/GCF_001438805.1_ASM143880v1_genomic.fa	NCBI	RefSeq	GCF_001438805.1	Kimchi	vegetable	NA	NA	prokaryote	99.48	1.57
GCF_001438845.1_ASM143884v1_genomic.fa	GCF_001438845.1_ASM143884v1_genomic	/home/ecaffrey/user_data/MiFoDB_2023/input_beta/public_databases_v2/NCBI_Zheng_2020_v2/GCF_001438845.1_ASM143884v1_genomic.fa	/home/ecaffrey/user_data/MiFoDB_2023/input_beta/public_databases_v2_renamed/GCF_001438845.1_ASM143884v1_genomic.fa	NCBI	RefSeq	GCF_001438845.1	Chinese pickle	vegetable	China	China	prokaryote	99.02	2.47
GCF_001591865.1_ASM159186v1_genomic.fa	GCF_001591865.1_ASM159186v1_genomic	/home/ecaffrey/user_data/MiFoDB_2023/input_beta/public_databases_v2/NCBI_Zheng_2020_v2/GCF_001591865.1_ASM159186v1_genomic.fa	/home/ecaffrey/user_data/MiFoDB_2023/input_beta/public_databases_v2_renamed/GCF_001591865.1_ASM159186v1_genomic.fa	NCBI	RefSeq	GCF_001591865.1	Jaguar faeces	NA	NA	NA	prokaryote	99.48	1.57
GCF_001592065.1_ASM159206v1_genomic.fa	GCF_001592065.1_ASM159206v1_genomic	/home/ecaffrey/user_data/MiFoDB_2023/input_beta/public_databases_v2/NCBI_Zheng_2020_v2/GCF_001592065.1_ASM159206v1_genomic.fa	/home/ecaffrey/user_data/MiFoDB_2023/input_beta/public_databases_v2_renamed/GCF_001592065.1_ASM159206v1_genomic.fa	NCBI	RefSeq	GCF_001592065.1	Type material of Lactobacillus nodensis	NA	NA	NA	prokaryote	99.48	0
GCF_001611155.1_ASM161115v1_genomic.fa	GCF_001611155.1_ASM161115v1_genomic	/home/ecaffrey/user_data/MiFoDB_2023/input_beta/public_databases_v2/NCBI_Zheng_2020_v2/GCF_001611155.1_ASM161115v1_genomic.fa	/home/ecaffrey/user_data/MiFoDB_2023/input_beta/public_databases_v2_renamed/GCF_001611155.1_ASM161115v1_genomic.fa	NCBI	RefSeq	GCF_001611155.1	Winery environment	NA	NA	NA	prokaryote	99.38	0
GCF_001702115.1_ASM170211v1_genomic.fa	GCF_001702115.1_ASM170211v1_genomic	/home/ecaffrey/user_data/MiFoDB_2023/input_beta/public_databases_v2/NCBI_Zheng_2020_v2/GCF_001702115.1_ASM170211v1_genomic.fa	/home/ecaffrey/user_data/MiFoDB_2023/input_beta/public_databases_v2_renamed/GCF_001702115.1_ASM170211v1_genomic.fa	NCBI	RefSeq	GCF_001702115.1	Beer	grains	NA	NA	prokaryote	98.75	0.62
GCF_001702155.1_ASM170215v1_genomic.fa	GCF_001702155.1_ASM170215v1_genomic	/home/ecaffrey/user_data/MiFoDB_2023/input_beta/public_databases_v2/NCBI_Zheng_2020_v2/GCF_001702155.1_ASM170215v1_genomic.fa	/home/ecaffrey/user_data/MiFoDB_2023/input_beta/public_databases_v2_renamed/GCF_001702155.1_ASM170215v1_genomic.fa	NCBI	RefSeq	GCF_001702155.1	Beer	grains	NA	NA	prokaryote	99.38	3.44
GCF_001702215.1_ASM170221v1_genomic.fa	GCF_001702215.1_ASM170221v1_genomic	/home/ecaffrey/user_data/MiFoDB_2023/input_beta/public_databases_v2/NCBI_Zheng_2020_v2/GCF_001702215.1_ASM170221v1_genomic.fa	/home/ecaffrey/user_data/MiFoDB_2023/input_beta/public_databases_v2_renamed/GCF_001702215.1_ASM170221v1_genomic.fa	NCBI	RefSeq	GCF_001702215.1	Brewery environment	grains	NA	NA	prokaryote	97.84	0
GCF_001766745.1_ASM176674v1_genomic.fa	GCF_001766745.1_ASM176674v1_genomic	/home/ecaffrey/user_data/MiFoDB_2023/input_beta/public_databases_v2/NCBI_Zheng_2020_v2/GCF_001766745.1_ASM176674v1_genomic.fa	/home/ecaffrey/user_data/MiFoDB_2023/input_beta/public_databases_v2_renamed/GCF_001766745.1_ASM176674v1_genomic.fa	NCBI	RefSeq	GCF_001766745.1	anaerobic enrichment culture that was inoculated with biogas reactor content	NA	NA	NA	prokaryote	98.91	0
GCF_001888925.1_ASM188892v1_genomic.fa	GCF_001888925.1_ASM188892v1_genomic	/home/ecaffrey/user_data/MiFoDB_2023/input_beta/public_databases_v2/NCBI_Zheng_2020_v2/GCF_001888925.1_ASM188892v1_genomic.fa	/home/ecaffrey/user_data/MiFoDB_2023/input_beta/public_databases_v2_renamed/GCF_001888925.1_ASM188892v1_genomic.fa	NCBI	RefSeq	GCF_001888925.1	Emmental cheese	dairy	NA	NA	prokaryote	99.03	0.65
GCF_001932615.1_ASM193261v1_genomic.fa	GCF_001932615.1_ASM193261v1_genomic	/home/ecaffrey/user_data/MiFoDB_2023/input_beta/public_databases_v2/NCBI_Zheng_2020_v2/GCF_001932615.1_ASM193261v1_genomic.fa	/home/ecaffrey/user_data/MiFoDB_2023/input_beta/public_databases_v2_renamed/GCF_001932615.1_ASM193261v1_genomic.fa	NCBI	RefSeq	GCF_001932615.1	Jogaejeotgal, a Traditional Korean Fermented Seafood	NA	NA	NA	prokaryote	99.23	0.77
GCF_001936235.1_ASM193623v1_genomic.fa	GCF_001936235.1_ASM193623v1_genomic	/home/ecaffrey/user_data/MiFoDB_2023/input_beta/public_databases_v2/NCBI_Zheng_2020_v2/GCF_001936235.1_ASM193623v1_genomic.fa	/home/ecaffrey/user_data/MiFoDB_2023/input_beta/public_databases_v2_renamed/GCF_001936235.1_ASM193623v1_genomic.fa	NCBI	RefSeq	GCF_001936235.1	Human vaginal discharge	NA	NA	NA	prokaryote	98.83	0
GCF_001936335.1_ASM193633v1_genomic.fa	GCF_001936335.1_ASM193633v1_genomic	/home/ecaffrey/user_data/MiFoDB_2023/input_beta/public_databases_v2/NCBI_Zheng_2020_v2/GCF_001936335.1_ASM193633v1_genomic.fa	/home/ecaffrey/user_data/MiFoDB_2023/input_beta/public_databases_v2_renamed/GCF_001936335.1_ASM193633v1_genomic.fa	NCBI	RefSeq	GCF_001936335.1	Swine waste-corn fermentation	NA	NA	NA	prokaryote	98.95	5.76
GCF_001951095.1_ASM195109v1_genomic.fa	GCF_001951095.1_ASM195109v1_genomic	/home/ecaffrey/user_data/MiFoDB_2023/input_beta/public_databases_v2/NCBI_Zheng_2020_v2/GCF_001951095.1_ASM195109v1_genomic.fa	/home/ecaffrey/user_data/MiFoDB_2023/input_beta/public_databases_v2_renamed/GCF_001951095.1_ASM195109v1_genomic.fa	NCBI	RefSeq	GCF_001951095.1	Infant saliva	NA	NA	NA	prokaryote	98.77	0.82
GCF_001971585.1_ASM197158v1_genomic.fa	GCF_001971585.1_ASM197158v1_genomic	/home/ecaffrey/user_data/MiFoDB_2023/input_beta/public_databases_v2/NCBI_Zheng_2020_v2/GCF_001971585.1_ASM197158v1_genomic.fa	/home/ecaffrey/user_data/MiFoDB_2023/input_beta/public_databases_v2_renamed/GCF_001971585.1_ASM197158v1_genomic.fa	NCBI	RefSeq	GCF_001971585.1	Scallion kimchi	vegetable	NA	NA	prokaryote	99.48	0
GCF_002160635.1_ASM216063v1_genomic.fa	GCF_002160635.1_ASM216063v1_genomic	/home/ecaffrey/user_data/MiFoDB_2023/input_beta/public_databases_v2/NCBI_Zheng_2020_v2/GCF_002160635.1_ASM216063v1_genomic.fa	/home/ecaffrey/user_data/MiFoDB_2023/input_beta/public_databases_v2_renamed/GCF_002160635.1_ASM216063v1_genomic.fa	NCBI	RefSeq	GCF_002160635.1	Chicken crop	NA	NA	NA	prokaryote	98.94	0
GCF_002179915.1_ASM217991v1_genomic.fa	GCF_002179915.1_ASM217991v1_genomic	/home/ecaffrey/user_data/MiFoDB_2023/input_beta/public_databases_v2/NCBI_Zheng_2020_v2/GCF_002179915.1_ASM217991v1_genomic.fa	/home/ecaffrey/user_data/MiFoDB_2023/input_beta/public_databases_v2_renamed/GCF_002179915.1_ASM217991v1_genomic.fa	NCBI	RefSeq	GCF_002179915.1	grape variety Bobal	NA	NA	NA	prokaryote	99.21	1.41
GCF_002217925.1_ASM221792v1_genomic.fa	GCF_002217925.1_ASM221792v1_genomic	/home/ecaffrey/user_data/MiFoDB_2023/input_beta/public_databases_v2/NCBI_Zheng_2020_v2/GCF_002217925.1_ASM221792v1_genomic.fa	/home/ecaffrey/user_data/MiFoDB_2023/input_beta/public_databases_v2_renamed/GCF_002217925.1_ASM221792v1_genomic.fa	NCBI	RefSeq	GCF_002217925.1	Silage	NA	NA	NA	prokaryote	99.06	1.09
GCF_002217985.1_ASM221798v1_genomic.fa	GCF_002217985.1_ASM221798v1_genomic	/home/ecaffrey/user_data/MiFoDB_2023/input_beta/public_databases_v2/NCBI_Zheng_2020_v2/GCF_002217985.1_ASM221798v1_genomic.fa	/home/ecaffrey/user_data/MiFoDB_2023/input_beta/public_databases_v2_renamed/GCF_002217985.1_ASM221798v1_genomic.fa	NCBI	RefSeq	GCF_002217985.1	Silage	NA	NA	NA	prokaryote	99.06	1.41
GCF_002276885.1_ASM227688v1_genomic.fa	GCF_002276885.1_ASM227688v1_genomic	/home/ecaffrey/user_data/MiFoDB_2023/input_beta/public_databases_v2/NCBI_Zheng_2020_v2/GCF_002276885.1_ASM227688v1_genomic.fa	/home/ecaffrey/user_data/MiFoDB_2023/input_beta/public_databases_v2_renamed/GCF_002276885.1_ASM227688v1_genomic.fa	NCBI	RefSeq	GCF_002276885.1	Kefir grain	dairy	NA	NA	prokaryote	98.94	0.64
GCF_002583405.1_ASM258340v1_genomic.fa	GCF_002583405.1_ASM258340v1_genomic	/home/ecaffrey/user_data/MiFoDB_2023/input_beta/public_databases_v2/NCBI_Zheng_2020_v2/GCF_002583405.1_ASM258340v1_genomic.fa	/home/ecaffrey/user_data/MiFoDB_2023/input_beta/public_databases_v2_renamed/GCF_002583405.1_ASM258340v1_genomic.fa	NCBI	RefSeq	GCF_002583405.1	Silage	NA	NA	NA	prokaryote	97.81	1.09
GCF_002706425.1_ASM270642v1_genomic.fa	GCF_002706425.1_ASM270642v1_genomic	/home/ecaffrey/user_data/MiFoDB_2023/input_beta/public_databases_v2/NCBI_Zheng_2020_v2/GCF_002706425.1_ASM270642v1_genomic.fa	/home/ecaffrey/user_data/MiFoDB_2023/input_beta/public_databases_v2_renamed/GCF_002706425.1_ASM270642v1_genomic.fa	NCBI	RefSeq	GCF_002706425.1	Silage	NA	NA	NA	prokaryote	99.18	1.36
GCF_002762335.1_ASM276233v1_genomic.fa	GCF_002762335.1_ASM276233v1_genomic	/home/ecaffrey/user_data/MiFoDB_2023/input_beta/public_databases_v2/NCBI_Zheng_2020_v2/GCF_002762335.1_ASM276233v1_genomic.fa	/home/ecaffrey/user_data/MiFoDB_2023/input_beta/public_databases_v2_renamed/GCF_002762335.1_ASM276233v1_genomic.fa	NCBI	RefSeq	GCF_002762335.1	Type material of Lactobacillus terrae	NA	NA	NA	prokaryote	98.95	0
GCF_002837055.1_ASM283705v1_genomic.fa	GCF_002837055.1_ASM283705v1_genomic	/home/ecaffrey/user_data/MiFoDB_2023/input_beta/public_databases_v2/NCBI_Zheng_2020_v2/GCF_002837055.1_ASM283705v1_genomic.fa	/home/ecaffrey/user_data/MiFoDB_2023/input_beta/public_databases_v2_renamed/GCF_002837055.1_ASM283705v1_genomic.fa	NCBI	RefSeq	GCF_002837055.1	Stomach of honeybees	NA	NA	NA	prokaryote	92.93	0.76
GCF_002872255.1_ASM287225v1_genomic.fa	GCF_002872255.1_ASM287225v1_genomic	/home/ecaffrey/user_data/MiFoDB_2023/input_beta/public_databases_v2/NCBI_Zheng_2020_v2/GCF_002872255.1_ASM287225v1_genomic.fa	/home/ecaffrey/user_data/MiFoDB_2023/input_beta/public_databases_v2_renamed/GCF_002872255.1_ASM287225v1_genomic.fa	NCBI	RefSeq	GCF_002872255.1	nuruk	grains	NA	NA	prokaryote	99.48	1.11
GCF_002916915.1_ASM291691v1_genomic.fa	GCF_002916915.1_ASM291691v1_genomic	/home/ecaffrey/user_data/MiFoDB_2023/input_beta/public_databases_v2/NCBI_Zheng_2020_v2/GCF_002916915.1_ASM291691v1_genomic.fa	/home/ecaffrey/user_data/MiFoDB_2023/input_beta/public_databases_v2_renamed/GCF_002916915.1_ASM291691v1_genomic.fa	NCBI	RefSeq	GCF_002916915.1	Bumblebee gut	NA	NA	NA	prokaryote	97.08	0
GCF_002916935.1_ASM291693v1_genomic.fa	GCF_002916935.1_ASM291693v1_genomic	/home/ecaffrey/user_data/MiFoDB_2023/input_beta/public_databases_v2/NCBI_Zheng_2020_v2/GCF_002916935.1_ASM291693v1_genomic.fa	/home/ecaffrey/user_data/MiFoDB_2023/input_beta/public_databases_v2_renamed/GCF_002916935.1_ASM291693v1_genomic.fa	NCBI	RefSeq	GCF_002916935.1	Bee bread of Apis cerana collected from a hive in Kunming, Chi	NA	NA	NA	prokaryote	97.4	1.49
GCF_002982135.1_ASM298213v1_genomic.fa	GCF_002982135.1_ASM298213v1_genomic	/home/ecaffrey/user_data/MiFoDB_2023/input_beta/public_databases_v2/NCBI_Zheng_2020_v2/GCF_002982135.1_ASM298213v1_genomic.fa	/home/ecaffrey/user_data/MiFoDB_2023/input_beta/public_databases_v2_renamed/GCF_002982135.1_ASM298213v1_genomic.fa	NCBI	RefSeq	GCF_002982135.1	Brewery yeast	grains	NA	NA	prokaryote	99.38	0.02
GCF_002993965.1_ASM299396v1_genomic.fa	GCF_002993965.1_ASM299396v1_genomic	/home/ecaffrey/user_data/MiFoDB_2023/input_beta/public_databases_v2/NCBI_Zheng_2020_v2/GCF_002993965.1_ASM299396v1_genomic.fa	/home/ecaffrey/user_data/MiFoDB_2023/input_beta/public_databases_v2_renamed/GCF_002993965.1_ASM299396v1_genomic.fa	NCBI	RefSeq	GCF_002993965.1	Wild bees and flowers	NA	NA	NA	prokaryote	98.65	0
GCF_002993975.1_ASM299397v1_genomic.fa	GCF_002993975.1_ASM299397v1_genomic	/home/ecaffrey/user_data/MiFoDB_2023/input_beta/public_databases_v2/NCBI_Zheng_2020_v2/GCF_002993975.1_ASM299397v1_genomic.fa	/home/ecaffrey/user_data/MiFoDB_2023/input_beta/public_databases_v2_renamed/GCF_002993975.1_ASM299397v1_genomic.fa	NCBI	RefSeq	GCF_002993975.1	Wild bees and flowers	NA	NA	NA	prokaryote	98.02	0
GCF_002994005.1_ASM299400v1_genomic.fa	GCF_002994005.1_ASM299400v1_genomic	/home/ecaffrey/user_data/MiFoDB_2023/input_beta/public_databases_v2/NCBI_Zheng_2020_v2/GCF_002994005.1_ASM299400v1_genomic.fa	/home/ecaffrey/user_data/MiFoDB_2023/input_beta/public_databases_v2_renamed/GCF_002994005.1_ASM299400v1_genomic.fa	NCBI	RefSeq	GCF_002994005.1	Wild bees and flowers	NA	NA	NA	prokaryote	98.65	0.62
GCF_003030905.1_ASM303090v1_genomic.fa	GCF_003030905.1_ASM303090v1_genomic	/home/ecaffrey/user_data/MiFoDB_2023/input_beta/public_databases_v2/NCBI_Zheng_2020_v2/GCF_003030905.1_ASM303090v1_genomic.fa	/home/ecaffrey/user_data/MiFoDB_2023/input_beta/public_databases_v2_renamed/GCF_003030905.1_ASM303090v1_genomic.fa	NCBI	RefSeq	GCF_003030905.1	Infant feces	NA	NA	NA	prokaryote	100	0.15
GCF_003053085.1_ASM305308v1_genomic.fa	GCF_003053085.1_ASM305308v1_genomic	/home/ecaffrey/user_data/MiFoDB_2023/input_beta/public_databases_v2/NCBI_Zheng_2020_v2/GCF_003053085.1_ASM305308v1_genomic.fa	/home/ecaffrey/user_data/MiFoDB_2023/input_beta/public_databases_v2_renamed/GCF_003053085.1_ASM305308v1_genomic.fa	NCBI	RefSeq	GCF_003053085.1	Emmental cheese	dairy	NA	NA	prokaryote	99.03	0
GCF_003096575.1_ASM309657v1_genomic.fa	GCF_003096575.1_ASM309657v1_genomic	/home/ecaffrey/user_data/MiFoDB_2023/input_beta/public_databases_v2/NCBI_Zheng_2020_v2/GCF_003096575.1_ASM309657v1_genomic.fa	/home/ecaffrey/user_data/MiFoDB_2023/input_beta/public_databases_v2_renamed/GCF_003096575.1_ASM309657v1_genomic.fa	NCBI	RefSeq	GCF_003096575.1	Type material of Convivina intestini	NA	NA	NA	prokaryote	98.43	0
GCF_003124125.1_ASM312412v1_genomic.fa	GCF_003124125.1_ASM312412v1_genomic	/home/ecaffrey/user_data/MiFoDB_2023/input_beta/public_databases_v2/NCBI_Zheng_2020_v2/GCF_003124125.1_ASM312412v1_genomic.fa	/home/ecaffrey/user_data/MiFoDB_2023/input_beta/public_databases_v2_renamed/GCF_003124125.1_ASM312412v1_genomic.fa	NCBI	RefSeq	GCF_003124125.1	Traditional fermented bamboo shoots	vegetable	NA	NA	prokaryote	98.75	1.76
GCF_003151025.1_ASM315102v1_genomic.fa	GCF_003151025.1_ASM315102v1_genomic	/home/ecaffrey/user_data/MiFoDB_2023/input_beta/public_databases_v2/NCBI_Zheng_2020_v2/GCF_003151025.1_ASM315102v1_genomic.fa	/home/ecaffrey/user_data/MiFoDB_2023/input_beta/public_databases_v2_renamed/GCF_003151025.1_ASM315102v1_genomic.fa	NCBI	RefSeq	GCF_003151025.1	Honey stomach of the honeybee Apis mellifera	NA	NA	NA	prokaryote	97.4	0.97
GCF_003173695.1_ASM317369v1_genomic.fa	GCF_003173695.1_ASM317369v1_genomic	/home/ecaffrey/user_data/MiFoDB_2023/input_beta/public_databases_v2/NCBI_Zheng_2020_v2/GCF_003173695.1_ASM317369v1_genomic.fa	/home/ecaffrey/user_data/MiFoDB_2023/input_beta/public_databases_v2_renamed/GCF_003173695.1_ASM317369v1_genomic.fa	NCBI	RefSeq	GCF_003173695.1	Honey stomach of the honeybee Apis mellifera	NA	NA	NA	prokaryote	97.73	1.14
GCF_003353445.1_ASM335344v1_genomic.fa	GCF_003353445.1_ASM335344v1_genomic	/home/ecaffrey/user_data/MiFoDB_2023/input_beta/public_databases_v2/NCBI_Zheng_2020_v2/GCF_003353445.1_ASM335344v1_genomic.fa	/home/ecaffrey/user_data/MiFoDB_2023/input_beta/public_databases_v2_renamed/GCF_003353445.1_ASM335344v1_genomic.fa	NCBI	RefSeq	GCF_003353445.1	Kimchi	vegetable	NA	NA	prokaryote	99.08	0
GCF_003522965.1_ASM352296v1_genomic.fa	GCF_003522965.1_ASM352296v1_genomic	/home/ecaffrey/user_data/MiFoDB_2023/input_beta/public_databases_v2/NCBI_Zheng_2020_v2/GCF_003522965.1_ASM352296v1_genomic.fa	/home/ecaffrey/user_data/MiFoDB_2023/input_beta/public_databases_v2_renamed/GCF_003522965.1_ASM352296v1_genomic.fa	NCBI	RefSeq	GCF_003522965.1	Digestive tract of laboratory-reared bumblebee queens	NA	NA	NA	prokaryote	98.78	0
GCF_003573535.1_ASM357353v1_genomic.fa	GCF_003573535.1_ASM357353v1_genomic	/home/ecaffrey/user_data/MiFoDB_2023/input_beta/public_databases_v2/NCBI_Zheng_2020_v2/GCF_003573535.1_ASM357353v1_genomic.fa	/home/ecaffrey/user_data/MiFoDB_2023/input_beta/public_databases_v2_renamed/GCF_003573535.1_ASM357353v1_genomic.fa	NCBI	RefSeq	GCF_003573535.1	Fermented soybean meal	legumes	NA	NA	prokaryote	99.48	1.31
GCF_003606365.2_ASM360636v2_genomic.fa	GCF_003606365.2_ASM360636v2_genomic	/home/ecaffrey/user_data/MiFoDB_2023/input_beta/public_databases_v2/NCBI_Zheng_2020_v2/GCF_003606365.2_ASM360636v2_genomic.fa	/home/ecaffrey/user_data/MiFoDB_2023/input_beta/public_databases_v2_renamed/GCF_003606365.2_ASM360636v2_genomic.fa	NCBI	RefSeq	GCF_003606365.2	Type material of Lactobacillus zhachilii	NA	NA	NA	prokaryote	99.48	1.05
GCF_003641185.1_ASM364118v1_genomic.fa	GCF_003641185.1_ASM364118v1_genomic	/home/ecaffrey/user_data/MiFoDB_2023/input_beta/public_databases_v2/NCBI_Zheng_2020_v2/GCF_003641185.1_ASM364118v1_genomic.fa	/home/ecaffrey/user_data/MiFoDB_2023/input_beta/public_databases_v2_renamed/GCF_003641185.1_ASM364118v1_genomic.fa	NCBI	RefSeq	GCF_003641185.1	Type material of Lactobacillus pentosus	NA	NA	NA	prokaryote	99.38	2.16
GCF_003703885.1_ASM370388v1_genomic.fa	GCF_003703885.1_ASM370388v1_genomic	/home/ecaffrey/user_data/MiFoDB_2023/input_beta/public_databases_v2/NCBI_Zheng_2020_v2/GCF_003703885.1_ASM370388v1_genomic.fa	/home/ecaffrey/user_data/MiFoDB_2023/input_beta/public_databases_v2_renamed/GCF_003703885.1_ASM370388v1_genomic.fa	NCBI	RefSeq	GCF_003703885.1	Rat host	NA	NA	NA	prokaryote	99.45	0
GCF_003813165.1_ASM381316v1_genomic.fa	GCF_003813165.1_ASM381316v1_genomic	/home/ecaffrey/user_data/MiFoDB_2023/input_beta/public_databases_v2/NCBI_Zheng_2020_v2/GCF_003813165.1_ASM381316v1_genomic.fa	/home/ecaffrey/user_data/MiFoDB_2023/input_beta/public_databases_v2_renamed/GCF_003813165.1_ASM381316v1_genomic.fa	NCBI	RefSeq	GCF_003813165.1	Faeces	NA	NA	NA	prokaryote	99.06	0
GCF_003862435.1_ASM386243v1_genomic.fa	GCF_003862435.1_ASM386243v1_genomic	/home/ecaffrey/user_data/MiFoDB_2023/input_beta/public_databases_v2/NCBI_Zheng_2020_v2/GCF_003862435.1_ASM386243v1_genomic.fa	/home/ecaffrey/user_data/MiFoDB_2023/input_beta/public_databases_v2_renamed/GCF_003862435.1_ASM386243v1_genomic.fa	NCBI	RefSeq	GCF_003862435.1	Bacterial culture, chile	NA	Chile	Chile	prokaryote	99.39	0
GCF_003864415.1_ASM386441v1_genomic.fa	GCF_003864415.1_ASM386441v1_genomic	/home/ecaffrey/user_data/MiFoDB_2023/input_beta/public_databases_v2/NCBI_Zheng_2020_v2/GCF_003864415.1_ASM386441v1_genomic.fa	/home/ecaffrey/user_data/MiFoDB_2023/input_beta/public_databases_v2_renamed/GCF_003864415.1_ASM386441v1_genomic.fa	NCBI	RefSeq	GCF_003864415.1	Not reported	NA	NA	NA	prokaryote	99.44	1.05
GCF_003946015.1_ASM394601v1_genomic.fa	GCF_003946015.1_ASM394601v1_genomic	/home/ecaffrey/user_data/MiFoDB_2023/input_beta/public_databases_v2/NCBI_Zheng_2020_v2/GCF_003946015.1_ASM394601v1_genomic.fa	/home/ecaffrey/user_data/MiFoDB_2023/input_beta/public_databases_v2_renamed/GCF_003946015.1_ASM394601v1_genomic.fa	NCBI	RefSeq	GCF_003946015.1	Pork salami	meat	NA	NA	prokaryote	98.95	0
GCF_003946025.1_ASM394602v1_genomic.fa	GCF_003946025.1_ASM394602v1_genomic	/home/ecaffrey/user_data/MiFoDB_2023/input_beta/public_databases_v2/NCBI_Zheng_2020_v2/GCF_003946025.1_ASM394602v1_genomic.fa	/home/ecaffrey/user_data/MiFoDB_2023/input_beta/public_databases_v2_renamed/GCF_003946025.1_ASM394602v1_genomic.fa	NCBI	RefSeq	GCF_003946025.1	Chinese traditional pickle and sourdough	vegetable	China	China	prokaryote	99.48	1.83
GCF_003946045.1_ASM394604v1_genomic.fa	GCF_003946045.1_ASM394604v1_genomic	/home/ecaffrey/user_data/MiFoDB_2023/input_beta/public_databases_v2/NCBI_Zheng_2020_v2/GCF_003946045.1_ASM394604v1_genomic.fa	/home/ecaffrey/user_data/MiFoDB_2023/input_beta/public_databases_v2_renamed/GCF_003946045.1_ASM394604v1_genomic.fa	NCBI	RefSeq	GCF_003946045.1	Chinese traditional pickle	vegetable	China	China	prokaryote	99.38	0
GCF_003946085.1_ASM394608v1_genomic.fa	GCF_003946085.1_ASM394608v1_genomic	/home/ecaffrey/user_data/MiFoDB_2023/input_beta/public_databases_v2/NCBI_Zheng_2020_v2/GCF_003946085.1_ASM394608v1_genomic.fa	/home/ecaffrey/user_data/MiFoDB_2023/input_beta/public_databases_v2_renamed/GCF_003946085.1_ASM394608v1_genomic.fa	NCBI	RefSeq	GCF_003946085.1	fermented dairy beverage	dairy	NA	NA	prokaryote	99.38	0
GCF_003946095.1_ASM394609v1_genomic.fa	GCF_003946095.1_ASM394609v1_genomic	/home/ecaffrey/user_data/MiFoDB_2023/input_beta/public_databases_v2/NCBI_Zheng_2020_v2/GCF_003946095.1_ASM394609v1_genomic.fa	/home/ecaffrey/user_data/MiFoDB_2023/input_beta/public_databases_v2_renamed/GCF_003946095.1_ASM394609v1_genomic.fa	NCBI	RefSeq	GCF_003946095.1	Chinese traditional pickle	vegetable	China	China	prokaryote	99.38	0.21
GCF_003946115.1_ASM394611v1_genomic.fa	GCF_003946115.1_ASM394611v1_genomic	/home/ecaffrey/user_data/MiFoDB_2023/input_beta/public_databases_v2/NCBI_Zheng_2020_v2/GCF_003946115.1_ASM394611v1_genomic.fa	/home/ecaffrey/user_data/MiFoDB_2023/input_beta/public_databases_v2_renamed/GCF_003946115.1_ASM394611v1_genomic.fa	NCBI	RefSeq	GCF_003946115.1	Pickle	vegetable	NA	NA	prokaryote	99.02	1.31
GCF_003946145.1_ASM394614v1_genomic.fa	GCF_003946145.1_ASM394614v1_genomic	/home/ecaffrey/user_data/MiFoDB_2023/input_beta/public_databases_v2/NCBI_Zheng_2020_v2/GCF_003946145.1_ASM394614v1_genomic.fa	/home/ecaffrey/user_data/MiFoDB_2023/input_beta/public_databases_v2_renamed/GCF_003946145.1_ASM394614v1_genomic.fa	NCBI	RefSeq	GCF_003946145.1	Chinese traditional pickle	vegetable	China	China	prokaryote	99.38	0.21
GCF_003946165.1_ASM394616v1_genomic.fa	GCF_003946165.1_ASM394616v1_genomic	/home/ecaffrey/user_data/MiFoDB_2023/input_beta/public_databases_v2/NCBI_Zheng_2020_v2/GCF_003946165.1_ASM394616v1_genomic.fa	/home/ecaffrey/user_data/MiFoDB_2023/input_beta/public_databases_v2_renamed/GCF_003946165.1_ASM394616v1_genomic.fa	NCBI	RefSeq	GCF_003946165.1	Chinese traditional pickle	vegetable	China	China	prokaryote	99.48	1.31
GCF_003946175.1_ASM394617v1_genomic.fa	GCF_003946175.1_ASM394617v1_genomic	/home/ecaffrey/user_data/MiFoDB_2023/input_beta/public_databases_v2/NCBI_Zheng_2020_v2/GCF_003946175.1_ASM394617v1_genomic.fa	/home/ecaffrey/user_data/MiFoDB_2023/input_beta/public_databases_v2_renamed/GCF_003946175.1_ASM394617v1_genomic.fa	NCBI	RefSeq	GCF_003946175.1	Pickle	vegetable	NA	NA	prokaryote	99.48	0.52
GCF_003946205.1_ASM394620v1_genomic.fa	GCF_003946205.1_ASM394620v1_genomic	/home/ecaffrey/user_data/MiFoDB_2023/input_beta/public_databases_v2/NCBI_Zheng_2020_v2/GCF_003946205.1_ASM394620v1_genomic.fa	/home/ecaffrey/user_data/MiFoDB_2023/input_beta/public_databases_v2_renamed/GCF_003946205.1_ASM394620v1_genomic.fa	NCBI	RefSeq	GCF_003946205.1	Pickle	vegetable	NA	NA	prokaryote	99.48	1.64
GCF_003946215.1_ASM394621v1_genomic.fa	GCF_003946215.1_ASM394621v1_genomic	/home/ecaffrey/user_data/MiFoDB_2023/input_beta/public_databases_v2/NCBI_Zheng_2020_v2/GCF_003946215.1_ASM394621v1_genomic.fa	/home/ecaffrey/user_data/MiFoDB_2023/input_beta/public_databases_v2_renamed/GCF_003946215.1_ASM394621v1_genomic.fa	NCBI	RefSeq	GCF_003946215.1	Pickle	vegetable	NA	NA	prokaryote	99.48	1.05
GCF_003946245.1_ASM394624v1_genomic.fa	GCF_003946245.1_ASM394624v1_genomic	/home/ecaffrey/user_data/MiFoDB_2023/input_beta/public_databases_v2/NCBI_Zheng_2020_v2/GCF_003946245.1_ASM394624v1_genomic.fa	/home/ecaffrey/user_data/MiFoDB_2023/input_beta/public_databases_v2_renamed/GCF_003946245.1_ASM394624v1_genomic.fa	NCBI	RefSeq	GCF_003946245.1	Spoiled beer	grains	NA	NA	prokaryote	99.38	0
GCF_003946265.1_ASM394626v1_genomic.fa	GCF_003946265.1_ASM394626v1_genomic	/home/ecaffrey/user_data/MiFoDB_2023/input_beta/public_databases_v2/NCBI_Zheng_2020_v2/GCF_003946265.1_ASM394626v1_genomic.fa	/home/ecaffrey/user_data/MiFoDB_2023/input_beta/public_databases_v2_renamed/GCF_003946265.1_ASM394626v1_genomic.fa	NCBI	RefSeq	GCF_003946265.1	Kimchi	vegetable	NA	NA	prokaryote	99.38	0.62
GCF_003946275.1_ASM394627v1_genomic.fa	GCF_003946275.1_ASM394627v1_genomic	/home/ecaffrey/user_data/MiFoDB_2023/input_beta/public_databases_v2/NCBI_Zheng_2020_v2/GCF_003946275.1_ASM394627v1_genomic.fa	/home/ecaffrey/user_data/MiFoDB_2023/input_beta/public_databases_v2_renamed/GCF_003946275.1_ASM394627v1_genomic.fa	NCBI	RefSeq	GCF_003946275.1	Spoiled lager beer	grains	NA	NA	prokaryote	99.46	1.09
GCF_003946305.1_ASM394630v1_genomic.fa	GCF_003946305.1_ASM394630v1_genomic	/home/ecaffrey/user_data/MiFoDB_2023/input_beta/public_databases_v2/NCBI_Zheng_2020_v2/GCF_003946305.1_ASM394630v1_genomic.fa	/home/ecaffrey/user_data/MiFoDB_2023/input_beta/public_databases_v2_renamed/GCF_003946305.1_ASM394630v1_genomic.fa	NCBI	RefSeq	GCF_003946305.1	Traditional Vietnamese nem chua	meat	Vietnam	Vietnam	prokaryote	99.48	1.31
GCF_003946325.1_ASM394632v1_genomic.fa	GCF_003946325.1_ASM394632v1_genomic	/home/ecaffrey/user_data/MiFoDB_2023/input_beta/public_databases_v2/NCBI_Zheng_2020_v2/GCF_003946325.1_ASM394632v1_genomic.fa	/home/ecaffrey/user_data/MiFoDB_2023/input_beta/public_databases_v2_renamed/GCF_003946325.1_ASM394632v1_genomic.fa	NCBI	RefSeq	GCF_003946325.1	Rice bran paste	grains	NA	NA	prokaryote	98.95	1.05
GCF_003946335.1_ASM394633v1_genomic.fa	GCF_003946335.1_ASM394633v1_genomic	/home/ecaffrey/user_data/MiFoDB_2023/input_beta/public_databases_v2/NCBI_Zheng_2020_v2/GCF_003946335.1_ASM394633v1_genomic.fa	/home/ecaffrey/user_data/MiFoDB_2023/input_beta/public_databases_v2_renamed/GCF_003946335.1_ASM394633v1_genomic.fa	NCBI	RefSeq	GCF_003946335.1	Chinese traditional pickle	vegetable	China	China	prokaryote	99.06	0.71
GCF_003946345.1_ASM394634v1_genomic.fa	GCF_003946345.1_ASM394634v1_genomic	/home/ecaffrey/user_data/MiFoDB_2023/input_beta/public_databases_v2/NCBI_Zheng_2020_v2/GCF_003946345.1_ASM394634v1_genomic.fa	/home/ecaffrey/user_data/MiFoDB_2023/input_beta/public_databases_v2_renamed/GCF_003946345.1_ASM394634v1_genomic.fa	NCBI	RefSeq	GCF_003946345.1	Chinese traditional pickle	vegetable	China	China	prokaryote	99.38	0.62
GCF_003946385.1_ASM394638v1_genomic.fa	GCF_003946385.1_ASM394638v1_genomic	/home/ecaffrey/user_data/MiFoDB_2023/input_beta/public_databases_v2/NCBI_Zheng_2020_v2/GCF_003946385.1_ASM394638v1_genomic.fa	/home/ecaffrey/user_data/MiFoDB_2023/input_beta/public_databases_v2_renamed/GCF_003946385.1_ASM394638v1_genomic.fa	NCBI	RefSeq	GCF_003946385.1	Chinese traditional pickle	vegetable	China	China	prokaryote	99.46	0.82
GCF_003946395.1_ASM394639v1_genomic.fa	GCF_003946395.1_ASM394639v1_genomic	/home/ecaffrey/user_data/MiFoDB_2023/input_beta/public_databases_v2/NCBI_Zheng_2020_v2/GCF_003946395.1_ASM394639v1_genomic.fa	/home/ecaffrey/user_data/MiFoDB_2023/input_beta/public_databases_v2_renamed/GCF_003946395.1_ASM394639v1_genomic.fa	NCBI	RefSeq	GCF_003946395.1	Chinese traditional pickle	vegetable	China	China	prokaryote	99.06	0
GCF_003946405.1_ASM394640v1_genomic.fa	GCF_003946405.1_ASM394640v1_genomic	/home/ecaffrey/user_data/MiFoDB_2023/input_beta/public_databases_v2/NCBI_Zheng_2020_v2/GCF_003946405.1_ASM394640v1_genomic.fa	/home/ecaffrey/user_data/MiFoDB_2023/input_beta/public_databases_v2_renamed/GCF_003946405.1_ASM394640v1_genomic.fa	NCBI	RefSeq	GCF_003946405.1	Pickle	vegetable	NA	NA	prokaryote	98.69	0.52
GCF_003946445.1_ASM394644v1_genomic.fa	GCF_003946445.1_ASM394644v1_genomic	/home/ecaffrey/user_data/MiFoDB_2023/input_beta/public_databases_v2/NCBI_Zheng_2020_v2/GCF_003946445.1_ASM394644v1_genomic.fa	/home/ecaffrey/user_data/MiFoDB_2023/input_beta/public_databases_v2_renamed/GCF_003946445.1_ASM394644v1_genomic.fa	NCBI	RefSeq	GCF_003946445.1	Chinese traditional pickle	vegetable	China	China	prokaryote	99.18	1.49
GCF_003946465.1_ASM394646v1_genomic.fa	GCF_003946465.1_ASM394646v1_genomic	/home/ecaffrey/user_data/MiFoDB_2023/input_beta/public_databases_v2/NCBI_Zheng_2020_v2/GCF_003946465.1_ASM394646v1_genomic.fa	/home/ecaffrey/user_data/MiFoDB_2023/input_beta/public_databases_v2_renamed/GCF_003946465.1_ASM394646v1_genomic.fa	NCBI	RefSeq	GCF_003946465.1	Pickle	vegetable	NA	NA	prokaryote	99.21	0.52
GCF_003946485.1_ASM394648v1_genomic.fa	GCF_003946485.1_ASM394648v1_genomic	/home/ecaffrey/user_data/MiFoDB_2023/input_beta/public_databases_v2/NCBI_Zheng_2020_v2/GCF_003946485.1_ASM394648v1_genomic.fa	/home/ecaffrey/user_data/MiFoDB_2023/input_beta/public_databases_v2_renamed/GCF_003946485.1_ASM394648v1_genomic.fa	NCBI	RefSeq	GCF_003946485.1	Chinese traditional pickle	vegetable	China	China	prokaryote	99.48	0.52
GCF_003946505.1_ASM394650v1_genomic.fa	GCF_003946505.1_ASM394650v1_genomic	/home/ecaffrey/user_data/MiFoDB_2023/input_beta/public_databases_v2/NCBI_Zheng_2020_v2/GCF_003946505.1_ASM394650v1_genomic.fa	/home/ecaffrey/user_data/MiFoDB_2023/input_beta/public_databases_v2_renamed/GCF_003946505.1_ASM394650v1_genomic.fa	NCBI	RefSeq	GCF_003946505.1	Pickle	vegetable	NA	NA	prokaryote	99.48	0.59
GCF_003946515.1_ASM394651v1_genomic.fa	GCF_003946515.1_ASM394651v1_genomic	/home/ecaffrey/user_data/MiFoDB_2023/input_beta/public_databases_v2/NCBI_Zheng_2020_v2/GCF_003946515.1_ASM394651v1_genomic.fa	/home/ecaffrey/user_data/MiFoDB_2023/input_beta/public_databases_v2_renamed/GCF_003946515.1_ASM394651v1_genomic.fa	NCBI	RefSeq	GCF_003946515.1	Pickle	vegetable	NA	NA	prokaryote	99.48	1.31
GCF_003946545.1_ASM394654v1_genomic.fa	GCF_003946545.1_ASM394654v1_genomic	/home/ecaffrey/user_data/MiFoDB_2023/input_beta/public_databases_v2/NCBI_Zheng_2020_v2/GCF_003946545.1_ASM394654v1_genomic.fa	/home/ecaffrey/user_data/MiFoDB_2023/input_beta/public_databases_v2_renamed/GCF_003946545.1_ASM394654v1_genomic.fa	NCBI	RefSeq	GCF_003946545.1	Chinese traditional pickle	vegetable	China	China	prokaryote	99.38	0
GCF_003946555.1_ASM394655v1_genomic.fa	GCF_003946555.1_ASM394655v1_genomic	/home/ecaffrey/user_data/MiFoDB_2023/input_beta/public_databases_v2/NCBI_Zheng_2020_v2/GCF_003946555.1_ASM394655v1_genomic.fa	/home/ecaffrey/user_data/MiFoDB_2023/input_beta/public_databases_v2_renamed/GCF_003946555.1_ASM394655v1_genomic.fa	NCBI	RefSeq	GCF_003946555.1	Pickle	vegetable	NA	NA	prokaryote	99.48	0
GCF_003946575.1_ASM394657v1_genomic.fa	GCF_003946575.1_ASM394657v1_genomic	/home/ecaffrey/user_data/MiFoDB_2023/input_beta/public_databases_v2/NCBI_Zheng_2020_v2/GCF_003946575.1_ASM394657v1_genomic.fa	/home/ecaffrey/user_data/MiFoDB_2023/input_beta/public_databases_v2_renamed/GCF_003946575.1_ASM394657v1_genomic.fa	NCBI	RefSeq	GCF_003946575.1	Pickle	vegetable	NA	NA	prokaryote	99.48	0
GCF_003946605.1_ASM394660v1_genomic.fa	GCF_003946605.1_ASM394660v1_genomic	/home/ecaffrey/user_data/MiFoDB_2023/input_beta/public_databases_v2/NCBI_Zheng_2020_v2/GCF_003946605.1_ASM394660v1_genomic.fa	/home/ecaffrey/user_data/MiFoDB_2023/input_beta/public_databases_v2_renamed/GCF_003946605.1_ASM394660v1_genomic.fa	NCBI	RefSeq	GCF_003946605.1	Pickle	vegetable	NA	NA	prokaryote	99.48	1.05
GCF_003946625.1_ASM394662v1_genomic.fa	GCF_003946625.1_ASM394662v1_genomic	/home/ecaffrey/user_data/MiFoDB_2023/input_beta/public_databases_v2/NCBI_Zheng_2020_v2/GCF_003946625.1_ASM394662v1_genomic.fa	/home/ecaffrey/user_data/MiFoDB_2023/input_beta/public_databases_v2_renamed/GCF_003946625.1_ASM394662v1_genomic.fa	NCBI	RefSeq	GCF_003946625.1	Pickle	vegetable	NA	NA	prokaryote	99.48	1.64
GCF_003946645.1_ASM394664v1_genomic.fa	GCF_003946645.1_ASM394664v1_genomic	/home/ecaffrey/user_data/MiFoDB_2023/input_beta/public_databases_v2/NCBI_Zheng_2020_v2/GCF_003946645.1_ASM394664v1_genomic.fa	/home/ecaffrey/user_data/MiFoDB_2023/input_beta/public_databases_v2_renamed/GCF_003946645.1_ASM394664v1_genomic.fa	NCBI	RefSeq	GCF_003946645.1	Pickle	vegetable	NA	NA	prokaryote	98.25	0.63
GCF_003946655.1_ASM394665v1_genomic.fa	GCF_003946655.1_ASM394665v1_genomic	/home/ecaffrey/user_data/MiFoDB_2023/input_beta/public_databases_v2/NCBI_Zheng_2020_v2/GCF_003946655.1_ASM394665v1_genomic.fa	/home/ecaffrey/user_data/MiFoDB_2023/input_beta/public_databases_v2_renamed/GCF_003946655.1_ASM394665v1_genomic.fa	NCBI	RefSeq	GCF_003946655.1	Pickle	vegetable	NA	NA	prokaryote	99.3	0
GCF_003946675.1_ASM394667v1_genomic.fa	GCF_003946675.1_ASM394667v1_genomic	/home/ecaffrey/user_data/MiFoDB_2023/input_beta/public_databases_v2/NCBI_Zheng_2020_v2/GCF_003946675.1_ASM394667v1_genomic.fa	/home/ecaffrey/user_data/MiFoDB_2023/input_beta/public_databases_v2_renamed/GCF_003946675.1_ASM394667v1_genomic.fa	NCBI	RefSeq	GCF_003946675.1	Pickle	vegetable	NA	NA	prokaryote	97.99	0.52
GCF_003946695.1_ASM394669v1_genomic.fa	GCF_003946695.1_ASM394669v1_genomic	/home/ecaffrey/user_data/MiFoDB_2023/input_beta/public_databases_v2/NCBI_Zheng_2020_v2/GCF_003946695.1_ASM394669v1_genomic.fa	/home/ecaffrey/user_data/MiFoDB_2023/input_beta/public_databases_v2_renamed/GCF_003946695.1_ASM394669v1_genomic.fa	NCBI	RefSeq	GCF_003946695.1	Pickle	vegetable	NA	NA	prokaryote	99.35	1.57
GCF_003946725.1_ASM394672v1_genomic.fa	GCF_003946725.1_ASM394672v1_genomic	/home/ecaffrey/user_data/MiFoDB_2023/input_beta/public_databases_v2/NCBI_Zheng_2020_v2/GCF_003946725.1_ASM394672v1_genomic.fa	/home/ecaffrey/user_data/MiFoDB_2023/input_beta/public_databases_v2_renamed/GCF_003946725.1_ASM394672v1_genomic.fa	NCBI	RefSeq	GCF_003946725.1	Pickle	vegetable	NA	NA	prokaryote	99.21	0
GCF_003950295.1_ASM395029v1_genomic.fa	GCF_003950295.1_ASM395029v1_genomic	/home/ecaffrey/user_data/MiFoDB_2023/input_beta/public_databases_v2/NCBI_Zheng_2020_v2/GCF_003950295.1_ASM395029v1_genomic.fa	/home/ecaffrey/user_data/MiFoDB_2023/input_beta/public_databases_v2_renamed/GCF_003950295.1_ASM395029v1_genomic.fa	NCBI	RefSeq	GCF_003950295.1	Orchardgrass (Dactylis glomerata L.) silage	NA	NA	NA	prokaryote	99.46	1.09
GCF_003967595.1_ASM396759v1_genomic.fa	GCF_003967595.1_ASM396759v1_genomic	/home/ecaffrey/user_data/MiFoDB_2023/input_beta/public_databases_v2/NCBI_Zheng_2020_v2/GCF_003967595.1_ASM396759v1_genomic.fa	/home/ecaffrey/user_data/MiFoDB_2023/input_beta/public_databases_v2_renamed/GCF_003967595.1_ASM396759v1_genomic.fa	NCBI	RefSeq	GCF_003967595.1	Banana fruits	fruit	NA	NA	prokaryote	99.48	1.05
GCF_003999355.1_ASM399935v1_genomic.fa	GCF_003999355.1_ASM399935v1_genomic	/home/ecaffrey/user_data/MiFoDB_2023/input_beta/public_databases_v2/NCBI_Zheng_2020_v2/GCF_003999355.1_ASM399935v1_genomic.fa	/home/ecaffrey/user_data/MiFoDB_2023/input_beta/public_databases_v2_renamed/GCF_003999355.1_ASM399935v1_genomic.fa	NCBI	RefSeq	GCF_003999355.1	Naturally fermented tofu whey	legumes	NA	NA	prokaryote	99.03	0.97
GCF_004009905.1_ASM400990v1_genomic.fa	GCF_004009905.1_ASM400990v1_genomic	/home/ecaffrey/user_data/MiFoDB_2023/input_beta/public_databases_v2/NCBI_Zheng_2020_v2/GCF_004009905.1_ASM400990v1_genomic.fa	/home/ecaffrey/user_data/MiFoDB_2023/input_beta/public_databases_v2_renamed/GCF_004009905.1_ASM400990v1_genomic.fa	NCBI	RefSeq	GCF_004009905.1	Himalayan marmot	NA	NA	NA	prokaryote	99.68	0
GCF_004010095.1_ASM401009v1_genomic.fa	GCF_004010095.1_ASM401009v1_genomic	/home/ecaffrey/user_data/MiFoDB_2023/input_beta/public_databases_v2/NCBI_Zheng_2020_v2/GCF_004010095.1_ASM401009v1_genomic.fa	/home/ecaffrey/user_data/MiFoDB_2023/input_beta/public_databases_v2_renamed/GCF_004010095.1_ASM401009v1_genomic.fa	NCBI	RefSeq	GCF_004010095.1	pickle	vegetable	NA	NA	prokaryote	96.34	1.57
GCF_004102045.2_ASM410204v2_genomic.fa	GCF_004102045.2_ASM410204v2_genomic	/home/ecaffrey/user_data/MiFoDB_2023/input_beta/public_databases_v2/NCBI_Zheng_2020_v2/GCF_004102045.2_ASM410204v2_genomic.fa	/home/ecaffrey/user_data/MiFoDB_2023/input_beta/public_databases_v2_renamed/GCF_004102045.2_ASM410204v2_genomic.fa	NCBI	RefSeq	GCF_004102045.2	Apple juice in fermentation (cider)	fruit	NA	NA	prokaryote	98.4	0
GCF_004115745.1_ASM411574v1_genomic.fa	GCF_004115745.1_ASM411574v1_genomic	/home/ecaffrey/user_data/MiFoDB_2023/input_beta/public_databases_v2/NCBI_Zheng_2020_v2/GCF_004115745.1_ASM411574v1_genomic.fa	/home/ecaffrey/user_data/MiFoDB_2023/input_beta/public_databases_v2_renamed/GCF_004115745.1_ASM411574v1_genomic.fa	NCBI	RefSeq	GCF_004115745.1	suan-tsai, a traditional Taiwanese fermented mustard green	NA	NA	NA	prokaryote	98.75	1.25
GCF_004117915.1_ASM411791v1_genomic.fa	GCF_004117915.1_ASM411791v1_genomic	/home/ecaffrey/user_data/MiFoDB_2023/input_beta/public_databases_v2/NCBI_Zheng_2020_v2/GCF_004117915.1_ASM411791v1_genomic.fa	/home/ecaffrey/user_data/MiFoDB_2023/input_beta/public_databases_v2_renamed/GCF_004117915.1_ASM411791v1_genomic.fa	NCBI	RefSeq	GCF_004117915.1	gut of grasshopper Metrioptera engelhardti	NA	NA	NA	prokaryote	98.95	0
GCF_004354595.1_ASM435459v1_genomic.fa	GCF_004354595.1_ASM435459v1_genomic	/home/ecaffrey/user_data/MiFoDB_2023/input_beta/public_databases_v2/NCBI_Zheng_2020_v2/GCF_004354595.1_ASM435459v1_genomic.fa	/home/ecaffrey/user_data/MiFoDB_2023/input_beta/public_databases_v2_renamed/GCF_004354595.1_ASM435459v1_genomic.fa	NCBI	RefSeq	GCF_004354595.1	Silage	NA	NA	NA	prokaryote	99.38	0.78
GCF_004354645.1_ASM435464v1_genomic.fa	GCF_004354645.1_ASM435464v1_genomic	/home/ecaffrey/user_data/MiFoDB_2023/input_beta/public_databases_v2/NCBI_Zheng_2020_v2/GCF_004354645.1_ASM435464v1_genomic.fa	/home/ecaffrey/user_data/MiFoDB_2023/input_beta/public_databases_v2_renamed/GCF_004354645.1_ASM435464v1_genomic.fa	NCBI	RefSeq	GCF_004354645.1	Type material of Leuconostoc fallax	NA	NA	NA	prokaryote	99.3	0.52
GCF_004358325.1_ASM435832v1_genomic.fa	GCF_004358325.1_ASM435832v1_genomic	/home/ecaffrey/user_data/MiFoDB_2023/input_beta/public_databases_v2/NCBI_Zheng_2020_v2/GCF_004358325.1_ASM435832v1_genomic.fa	/home/ecaffrey/user_data/MiFoDB_2023/input_beta/public_databases_v2_renamed/GCF_004358325.1_ASM435832v1_genomic.fa	NCBI	RefSeq	GCF_004358325.1	Culture	NA	NA	NA	prokaryote	99.73	0.14
GCF_004359375.1_ASM435937v1_genomic.fa	GCF_004359375.1_ASM435937v1_genomic	/home/ecaffrey/user_data/MiFoDB_2023/input_beta/public_databases_v2/NCBI_Zheng_2020_v2/GCF_004359375.1_ASM435937v1_genomic.fa	/home/ecaffrey/user_data/MiFoDB_2023/input_beta/public_databases_v2_renamed/GCF_004359375.1_ASM435937v1_genomic.fa	NCBI	RefSeq	GCF_004359375.1	Type material of Acetilactobacillus jinshanensis	NA	NA	NA	prokaryote	93.83	3.28
GCF_004745505.1_ASM474550v1_genomic.fa	GCF_004745505.1_ASM474550v1_genomic	/home/ecaffrey/user_data/MiFoDB_2023/input_beta/public_databases_v2/NCBI_Zheng_2020_v2/GCF_004745505.1_ASM474550v1_genomic.fa	/home/ecaffrey/user_data/MiFoDB_2023/input_beta/public_databases_v2_renamed/GCF_004745505.1_ASM474550v1_genomic.fa	NCBI	RefSeq	GCF_004745505.1	suan tsai, fermented vegetables	vegetable	NA	NA	prokaryote	99.38	0.62
GCF_004745525.1_ASM474552v1_genomic.fa	GCF_004745525.1_ASM474552v1_genomic	/home/ecaffrey/user_data/MiFoDB_2023/input_beta/public_databases_v2/NCBI_Zheng_2020_v2/GCF_004745525.1_ASM474552v1_genomic.fa	/home/ecaffrey/user_data/MiFoDB_2023/input_beta/public_databases_v2_renamed/GCF_004745525.1_ASM474552v1_genomic.fa	NCBI	RefSeq	GCF_004745525.1	suan tsai, fermented vegetables	vegetable	NA	NA	prokaryote	99.48	0.52
[truncated: 2,025 more rows]

## Sheet: Supplementary Table 3
#Supplementary Table 3: Complete list of genomes included in MiFoDB_v2 (3/27/2024)
[truncated: 676 more rows]

## Sheet: Supplementary Table 4
#Supplementary Table 4: Putative novel bacterial species contributing genomes to the MiFoDB
[truncated: 50 more rows]

## Sheet: Supplementary Table 5
#Supplemental Table 5: Fermented food substrate genomes assembled in this study
[truncated: 6 more rows]

[truncated: 11 more sheets: Supplementary Table 6a - MiFoDB, Supplementary Table 6b - MetaPh, Supplementary Table 6c - Kaijju, Supplementary Table 6d - Kraken, Supplementary Table 7, Supplementary Table 8 - inStrai, Supplementary Table 8 - StrainP, Supplementary Table 9, Supplementary Table 10a - Pfam, Supplementary Table 10b - CAZym, Supplementary Table 10c - CARD]
